# Supplementary material for: Candidate Effectors of Plasmodiophora brassicae Pathotype 5X During Infection of Two Brassica napus Genotypes
Source: Front Microbiol. 2021 Nov 3;12:742268. doi: 10.3389/fmicb.2021.742268 (PMC8595600; doi:10.3389/fmicb.2021.742268)
Supplement: Supplementary file 1 [file Table_1.XLSX]

## Sheet: S-1
Supplementary Table 1. Genes used for nanostrings validation.
gene ID	Type	Species	CDS' sequences database	Nanostrings probes
SPQ94014.1	reference	Plasmodiophora brassicae	ATGGCCACCGAGGGAAAGACCCACCTGTCGATCGTCATCTGCGGTCATGTCGACTCCGGCAAGTCGACCACGACCGGCCGCCTGCTGTTCGAGCTGGGTGGTATCCCGGAACGTGAAATGGAGAAGCTGAAGCAGGAGGCCGAAGTCCTCGGCAAGTCGTCGTTCGCGTTCGCTTTCTACATGGACCGACAGAAGGACGAGCGTGAGCGTGGTATCACGATCGCCTGCACGACGAAGGAGTTCTTCACCGACAAGTGGCACTACACGATCATCGACGCCCCCGGTCACCGTGACTTCATCAAGAACATGATCTCCGGTGCCGCCCAGGCCGACGTCGCCCTGCTGATGGTGCCGGCCGACGCCAACTTCACTGTCTCTATTGCCAAGGGTAACCGCAAG…	GGCTGGAAGAAGGAGTTCGTCGAGAAGTGTGTCCCGGTCCTGCCGATCTCGGGCTGGATGGGTGACAACCTTGTCAAGAAGTCCGACAAGATGTCCTGGT
SPQ96570.1	reference	Plasmodiophora brassicae	ATGGCGCAGCAACAGCATCGGCTATCGCAGGGCGCGGTTGCAGCCTTGTCGCAGAACCGTCCGTATCCGGATGCGGTCCTGCAGGTTCTGGAGGTGCGGATGAATCCGCAGGCGAAGGTCGCCGTCTCCGTTAGCGACGGCGAGCAGCACATGAGGGGCATTGTCGCGACGCAGATCGCGAACCAGGTCAACCTGCAGATGAATGACATCATCATGGTGAAGAAGTCAACGTGCCTCACTCTGGATGTCAACGGCAAGTCGGTGCCCTGTCTTACACTGCTGGACATTGCGGTCCTGCCGCCATCCGGACCACGTACCCGAATTGGCAATCCTGTTGAACTCGGCTCTGCCGGCAGTGCACCATCAACGTTCGGGATGCAGCCTTCGTATGGAGCGCCA…	GTCGTATGCGTCCGCTAGCGCGCCTGGCTACAATGCGCCTTCCTCTACTGGGTACCAGGGCTACGCGTCAGCTCATAAAGCTTCAAACCTGCCGGTTACG
SPQ97359.1	reference	Plasmodiophora brassicae	ATGGCGGATGAATCGAGCGAGAATGCGTCCAAGATGACGCCCATCAAAGCTGGGTCGTTGAAGAAGGGCGGATACCTCCAGATCAAGGGGCACCCTTGCAAGATCATGTCGATGTCGACGTCGAAGACCGGCAAGCACGGGCATGCTAAGATGAACATTGTCGGCGTTGACGTCTTGACTTCGAAGAAGTACGAAGACATGACGCCGACTTCGCACACCGTCATGGTTCCAATCGTCACCAAGACCGAATTCCAGGTCATCGACATCGCCGATGGATACGTCCACATCATGGACGAGGATGGTACTCCGATCGAGGACGTGAAGCTGCCTGAAGACGAGCTGGGCACGCAGATCCAGGAAGCCTTCGAGGCTGGCGACAAGGACGTCCTTGTTACTGTC…	GCAAGCACGGGCATGCTAAGATGAACATTGTCGGCGTTGACGTCTTGACTTCGAAGAAGTACGAAGACATGACGCCGACTTCGCACACCGTCATGGTTCC
SPQ99298.1	reference	Plasmodiophora brassicae	ATGGTGAATTTCACGATCGACCAGATCCGGGCCATGATGGACCACCCGGACAACATCAGGAACATGAGTGTCATCGCGCACGTCGACCACGGCAAGTCGACGCTGACGGACTCACTGCTGGCCGCCGCCGGTATGATGGCTGAAGCCGACGCCGGTGACAAGCGTACCACCGATACGCGCCAGGATGAAATCGACCGTGGTATCACGATCAAGTCCACGTCCGTTAGTTTGTACTACGAACGTGAGCCGGAAGAGGAGGAGATTGCCGCCGGCAAGACCAAGCCGATTCCATTCCTGATCAACTTGATCGACTCGCCCGGACACGTCGACTTCTCCAGTGAAGTCACGGCCGCGCTGCGTGTCACCGACGGTGCTCTCGTCGTCGTCGACTGTATCGAG…	GGATGTCTTCAACAAGTACATCACTGCTCTGAACATCAAGGTCCCGAAGGACGCTGTTGACCTGACCGGCAAGCCGCTTCTCAAGCGTGTCATGCAGTCG
SPR00065.1	reference	Plasmodiophora brassicae	ATGGTCGCCGCTGTTGCCGTGTCGGCACCGCCGAACAGCTTCGGCCTGACGCCGCCCGACGACCTGAACACCGACTTCTCCAATGTGATCGTCGTCGACGGCCTGCCCGTTGCACCGGTGGCGAAATACGAGAAACTCGTCTCGCTCATTCGCAAGACGTTTTCGAAGTTTGGGAACATCAGTGAGATGTATGTGCCGACCGAATCCGATATGACTGTCGGTTATGGCTTCATCGAGTTCGAAGACTCGGAAGCTGCGTCGTACGCCGTTGCCGCAATGGACAAGGTCGCTCTGGACAAGAAGCACACGTACCGTGTGTCTCCATGGGGTGACTTCGAACGCCTTGAGAACTACAGTGACGAGTACGTCCCTCCTGAAAGGTCTGAGTTCCAGCGAAGC…	CTGGAAGAACCTTGCCCGGTTCGGCCATGAGGACGTTCGCCAAATCGAATTCTCCCCTTGCGAACGATTCGTTGTCACGTACTCGGGCATTGAAGCGACG
SPQ93076.1	target	Plasmodiophora brassicae	ATGCCGCTGCCATGGCTGTTTCCATTGCTGCTGTCGATGTACGTCCCGGAGCCTGCCGCAGCCATGGCTGGAGTCGTGATGGCTGGGGACGGGGAGTACAACGCCGCGTCTAGCGGCCAAGCGCACTCGTTGATGCTGATGCTGCCGGAGATCTTGGACGATGTGCGCAGTCGACGGGGCCCGGTCACGATCGCCGACTACGGCTGTTCACAAGGCCGGACATCCCTGACCATCTTCGAGAGCATTCTACACGCCTGTCCTGGTCAAAGCTTCACAATGTTCCTGATCGACCAACCTGGGAACGACTGGGCCACGACTCGCCAGATGTTTTCCAATTGGCCTGTGGAGCCATCAACTTCTACGTGCTTCACGTCTCGTCACGACATCGAGGCAGCCCTG…	CGACCAACCTGGGAACGACTGGGCCACGACTCGCCAGATGTTTTCCAATTGGCCTGTGGAGCCATCAACTTCTACGTGCTTCACGTCTCGTCACGACATC
SPQ93225.1	target	Plasmodiophora brassicae	ATGCTGTCTGCCATGCTGTCTGCGCGTGCTGCCGTCGTTGTCGTTGCTGCCATCGTTCTGGCGGCAGGCGCACTGTGCAGCAACGACCTGGAGCGTGAGTATGAGCAACGCATGAAGGAATTACAAGCCGAGCGAGCGAGGCTTCAGGACCTGACCAATGCGCAGCTGGCTGCATGCGCGAAACTGAAAAGGATGGAGCGTCGACCGTTGGATCGAATGATCAAGGAGCAGAGCGACAAGGTCGACAAGATATTCAACAAGACGAAAGAAGTTCTTGCCAAGCTTGTCGCGCTTCGTCGAGCGGAACAGTCTGCCCAAGCGGGATCGTCACGTCCTCTGCCTGTTAAGTCCCGCAACGTCGAGAAGGACCTGGCCCAACATGGCAAGATGAGCATGAAG…	GCAGAGCGACAAGGTCGACAAGATATTCAACAAGACGAAAGAAGTTCTTGCCAAGCTTGTCGCGCTTCGTCGAGCGGAACAGTCTGCCCAAGCGGGATCG
SPQ93617.1	target	Plasmodiophora brassicae	ATGTGCAGTCCTCGTCTGTGTTTCGCGCTGACCGGCCTGGTCCTCCTGGTCGTAATCGAAGCCGAGCGGCATGTCCGCGTCACCTTGCAAGCGGTCGATGGCGACGACGCCCCAACGATGGAATGCCTCGTGCTGAACTTGAACGACAATGGCGCGCTCCAAGAATACAAGGCGTACCTGAACGCCCACAACATCATGATCAACCCCGCGTTCGATACGAGGTCTCCGAATGACAAGCTTGGCGACTTCCTGAACTTGCTGTCGCTCCGACAGGAATGTATCTATCGTATGCAAGCCGGCGCGAAATTGTGCTTGTTTGGAATGCAGGGGGCTGGCATGCTAAAGGACTCTCATCCGTACCTAGCTACCTGTGCTGCCGCCGCGGCCGGCGTTGCTGCC…	CCTGAACGCCCACAACATCATGATCAACCCCGCGTTCGATACGAGGTCTCCGAATGACAAGCTTGGCGACTTCCTGAACTTGCTGTCGCTCCGACAGGAA
SPQ94523.1	target	Plasmodiophora brassicae	ATGTCGTTGATGATCAAAAGCTGGTTGGCGATCTTGTTCTGGGCCCAGATCTCAATCGGTACCTCTGCCATTCCTAGGATTCGGGCAGTTGAGAACAGGAAACAATGCTACCGGACGCAAGCACTTGTTGGTTGGGGTCGCCACGGTACTGTACACCGAGCTGTTCCGTCCACACAGCCCGGCACCATAGTCGCCGTAAAGAAAGTGAAGCTTCCGACGGGATCGTCGTCCAAGCCGGAGGTTGATTTCCTGCAGGCATTTAGCCAAACCAGTTCGTATTGCGGGGTGCCTCGGTTGTTTGATCTTATCAGATCAGGCAATAGCTTGTACATGGTCGAACAGTACTTCGAAGGCAAGCCTCTCCATTATATTGGAGACTCTTTCGAGCGTGCAAACATT…	GGCAATAGCTTGTACATGGTCGAACAGTACTTCGAAGGCAAGCCTCTCCATTATATTGGAGACTCTTTCGAGCGTGCAAACATTGAAGACTGGGAGAACC
SPQ94576.1	target	Plasmodiophora brassicae	ATGCCAAGTCCGATCTCGATGCCGCTGCTGCTCTCAATGCTATCCTTGATGATTTGGTCGCCGGTATGCATACGTGCAAGTGGTGGAGAAACGTCCTGTGACCGAACGGAGAAGCTGGCTGTATTCGAGTCCTGGGCAGAGGAGCTGGGTATCAGAAGCAACTTCCGTTCTGCGATGTATGCGTTGGGCGGATTTGAGATCATCGTCCTCTGCGACGATTCGGAGTCCATGCTTAGTAAAGACGTAGTCGACGACATGGGCAACAAGATGACGCGCTGGGACGAGCTACGGGACACCGTTAAATTGATTGTCGACTTTGGCGCCCTGTTTGACGATAACGGCATCGACGTTTATTTCCTGAATCGCCCGACATTGCCGGGAGTGACCTGCGCAAGTGAC…	CGGAGTCCATGCTTAGTAAAGACGTAGTCGACGACATGGGCAACAAGATGACGCGCTGGGACGAGCTACGGGACACCGTTAAATTGATTGTCGACTTTGG
SPQ95194.1	target	Plasmodiophora brassicae	ATGGCGGGCATCAGGATGCTGCTGGGCGTTACGGTCGTGCTGGCCGTGGCGCTGATCGTCAACGGCTCCATCCAGCGCGTGCCGGTGTACATGCAGGAGCCCCGGGAGGTGCATGCGAACCCGATGCAGGTCCTGTACAACAAGTACAACGCGCGCGCGCAGCCACATGGCGCCATTCCGATTTCCGACTTTGCCAACGCCCAGTACTACGGTTTGATCAAAGTGGGGGAGCCGTTCCAGTCGTTCCGAGTCGTGTTCGATACCGGTTCCGCGAACCTTTGGGTCCCATCGAAGGAGTGCGGGTATTCGTGCACGCTCAAGACGCGTTACGACCACAACGAATCGCGTTCATATGTGAAGGACGGGCGTGATTTCGAAATTCGTTACGGATCCGGGGCG…	TGTTTTTTGGAGAGCTCCGCGTCAAGGAGCAGACGTTCGCTGAGATCACCGAGGAGCCGTTCCAGTGGGTCTTGTCCCGGTTCGATGGAATTCTCGGATT
SPQ95221.1	target	Plasmodiophora brassicae	ATGCAGTGCGGACTACCGCATTGGCCGGTCAGTCTGACGCACACGCAGTCCGTGGGCGGCCTGCGCCGGGCTGGCCAGCGGGCGGTCATTCCTCAAATCGACGCGTTGTTGCACAGTCTATCGGTGCCCAAAGAACCAATGCTGCGTACCCTGCTGCTCGCCGCCGCCGCCGTCGTTGCTGTCGCTGCGCAACCGAGGGCGGCAGTCGTCTTCACGGATGTCAAGTTGGATGACAAGGTGGGGATTGACCACTTGAGCTGCATCGGCATCTACGACCATGTCACTGCGGTCATCACCGGCGTCAAGGACACTCAGCGTGCTCATAGCGACCTGCGAGACTTTCTGAACAGCATGGAGCTCCTGCGCGCTGCTTCGGTCAAATGCTCTCCGGTTTTCGTC…	AACAGCATGGAGCTCCTGCGCGCTGCTTCGGTCAAATGCTCTCCGGTTTTCGTCTTGGGCGTCGAGTCCATGAACGAGAAGCCTGTTCCTCACGAGGTGA
SPQ95766.1	target	Plasmodiophora brassicae	ATGTTAGCCGGATCCAACATCAACTACGCCTTTGCCGTCATTGCCGTCTTCGTGGCCGTGCTCGCCGTCGCTGCGTCGCGGGGCGAGCCGCCGCCCAAGCCGTGCAAGGTGGATGATTTCGAACTAATCAAAGCCATCGGTGGCACCAAGGACAAAACCATGGTCTACCTGGTGAAGCACAAGACGAACAAGCGTCCGTACGCGATGAAGAAATATTCCAAACAGAAAATGTCCCTCCGTGCCCGGCTCGAACGTGACGCTCTGCTGGACGTTGTACGAGACACACCCGGGGTGGTTGAGGCGTACTGTGCGATGCACGATGACAATTACGCGTACATCGTGATGGAGTATGTTCCTGGTGGCGACCTGTTTACAATTACCCGAGGCACGAAGCCCACA…	CACAGAGGAAATGCTCAAGTTCTATGTGGCGTCGATAGCGCTAATCCTGGAAGACATTCATCGAAAGGGGGCCATTCATTGCAGCGTATTACCCGAAAAC
SPQ95830.1	target	Plasmodiophora brassicae	ATGGCCACCGGCAATCCTACCTGCTTCGCTTTATCTCCCCTGATCCTGCTCGTGCTGACCACCGGTCTCACCGATGCTGTCCAGCTCGTCTCCAAGAGTGGCGAGCGCGTCCATGTTCCCAACCTGGCTGCCGCCGCGCATTCGGGAGTGATATCGCGTATGATGGAAGATGTTTGTCTTGATGATGTATCCATTCGGCTCGAGGTCAGCATCGACGTGTTGCATCACGTTCGCAACTATATCATCACGTTCGGAGAGCAACCGGTCAACCCTGACGTTGAGGGCGCCGCATGGGTTATGGATCGTTTCCAGACAAATGTATGGGACGAGGCCAAGAACCAGGTGGCCGTAGGCGCCGACTTCCTTGAGATGAAGACGCTCCTTGCCTCCATCGCGGCG…	CCGTAGGCGCCGACTTCCTTGAGATGAAGACGCTCCTTGCCTCCATCGCGGCGACGCTGCATTCCTGGGAGAACATCGATGCGATGCGCACGAAATTCAG
SPQ96145.1	target	Plasmodiophora brassicae	ATGGCGGTGGCGCGCCTGTTGGCACAGTTGGGCCTATCGGCGACCGAGGCGAATGCCGGCGTGTACGACGGGGAATGGGGCGGATCCGGCGACCTGTTCACGTCGGTGAATCCGGCGACGGGCGAAGTGATTGGGCAGACGAGGGGCGCAACCATTGCCGAGTACCACGAGACGATCGCGCGTATGGACCGGGCCAAGAATCAGTGGGCACTGACACCTGCTCCTGTCCGCGGTGAAGTCATCCGTCGAATCGGCGACGCGCTCAGGGCCAAACGCGAGGCGCTGGGCAAGTTGATTTCCGTCGAAATGGGGAAAATACTCGCGGAGGGCATTGGCGAAGTTCAGGAGGCCATCGACATATGCGACTTCGCCTGTGGGCTCTCGAGGATGCTGAACGGT…	CTCTCGAGGATGCTGAACGGTTCCGTCATGCCGTCGGAACGTCCCGGCCACTTCATGATGGAGCGATGGTTGCCCCTGAACGGCCATGTCGCAATCATTA
SPQ96353.1	target	Plasmodiophora brassicae	ATGGGGCAGTCAATGCAGACGCCGATGGACGCCCAGGCCGGCGCCGTTCATTTCGTGCTGAAGACGCCGCTGGCGTTCCAACAGGGCAGCCCGGCCGGTATCAGACGCGCGGTCTTCGCCACCGGTTGCTTCTGGGGGACTGAGAAAGGGTTTTGGAGACTGCCTCGTGGTATTTATTCGACGGCGGTTGGGTACTGTGGCGGCCCTGCCTCCGGTGGTAAACCGGCGTACAACGCCGTCTGTTCAGGGGCGACTGGCCATGCTGAGGCCGTCCAGGTCCTGTACGACCCTTCCAAGATATCGTACTCGGATCTACTGAGGCTGTTCTGGGAAAGTCACGATCCGACGCAAGGCAACTGTCAAGGGAACGATCGCGGGACGCAGTACCGGTCCGGGATA…	AGGTCCTGTACGACCCTTCCAAGATATCGTACTCGGATCTACTGAGGCTGTTCTGGGAAAGTCACGATCCGACGCAAGGCAACTGTCAAGGGAACGATCG
SPQ96771.1	target	Plasmodiophora brassicae	ATGTCCACCTTTCGGCGTGTCTGTGCCCATACCAGGCCAAAGGCGCGCACATTAGTGCTGCTGGGGGTCCTGATGGCTCTTACTATCACTGGAGATATACCTGATCATTGCACTCTTCGATCGCCCGACGGTACAAGCTTTACGTTGCCCTTCGAAACTCTAGTGAAACACTGCCGTGCCGTTCGCTTTCGCGTTGCCCACGATAACCAAGTCGGCGGACCCACTGGTACCGTAAGCCATCCCGAACCCGAACCGTACGACATCTCGTTCAGTTCCGACGACTTGGCCACGCTGGTGAACTTCATGCAGACTACGGCGCCATTCGTCGAGGATGCCGGGCAATGGGTCGTCGCCGAGCTGTACTACAACCGTCCTTTTTGGACCCGGATCCCGAGGATC…	GTGCCCATACCAGGCCAAAGGCGCGCACATTAGTGCTGCTGGGGGTCCTGATGGCTCTTACTATCACTGGAGATATACCTGATCATTGCACTCTTCGATC
SPQ97184.1	target	Plasmodiophora brassicae	ATGTCGCGCTATCATCTGTGCATCTTGCCACTTGTGATCATGCTCCTCGCATCAGCCGCGCTTGCGATGAGGAACGACACGTCAGAGCCTGGTCGGACCCTAGGCAAATGTCGAAAGGAGGACTTCGAGGAACTCGGCGTGATAGGGTGCGGAATGAGCGGCGTTGTGTTCTTGACACGGCATCCTGCAACGCAGAGGTTGTTCGCAATGAAACGGATCCCGAAAGCGCTCATTCAGCAGAACGGCTCAATATCCGATGAGTTGCGACTGCTGAAGTCGCTGCGAGGCATCCCGCTTGTCGTTCAGTTCTACTGCTCCATGGATGACTCCAACTACCAATATCTGGTTGTGGAATTCTGTCAAGGCGGGGAGCTCTTCGAGCTGATTGTTAGGAAAGGT…	GTCAAGGCGGAGAGCTGTTCGAGGTGATTGCTAACAAAGGCCGTCTAGAAGAACCTGCGGCCAAGTTCTATGCCGCAAGTATTGTCCTTGCACTGGAACA
SPQ97185.1	target	Plasmodiophora brassicae	ATGCCGCCCCGCGGTCAGTACATCGTGCTCCGTGCGATCCTGTTCGCCGCCCTTGCTTGTCTTGTCAGGAGCCGCTTCCCGCGCCCTGCGCCTGGGTCCGCGTCACGTTCGGGCCTAGGCGAATGCCGCAAGGAGGACTTTATGGAAATCGGAGTGATAGGGACCGGAGAGACCGGCGTTGTGTTCTTGGCCCGGCACCCTGCCACGCAGGAGGTGTTCGCGGTCAAACGTATTCCAAGGTCGCTGATGCAGCCGTCCAACTCGGTAGCCAATGAGCCGCGGCTGCTGGAGTCGCTACAGGGCGTCCCGTTTGTCGTCAAGCTCTTCTGCACCATGTCCGACTCCGACAACGTATACCTGGTCATGGAGTTCTGTCAAGGCGGCGAAATGTTCGAGCGG…	GATGTTCAACGTACTGAAGGGCAAGGATTACGTCGCCCATCCGGTCGACTGGTGGGCCCTTGGCGTTGTCATTCACGAGATGCTGTTGGCAGTTTCCCCG
SPQ97315.1	target	Plasmodiophora brassicae	ATGGCGTGCTGGGGGGCGGTCCTAGCCGTGGGCTTGCTGGTCGGCTTCACGAATGCGGCAAAGATGCGCGTCAGCGACAAGCGTGACATTGGTGATCTGATCAGACGCGTTCTTCAATGTCAAAGACCGGTCCTGGGATCAGTGCACCCGTTGCATAAAAGCAGCACCGCCACTTCGTCCGAACTGACGTTGCTGCATGTGATCGCGTCGATTCTGCATCGTCGTTTGCCTGAACTCGTTTCGGAATACCAAGAACCATACACGTCCTCGGCCCTGCACAACTACTACTTTCAGACGGGCGAGTTGTTGCGCCTCCTTTGCGCCGACGGGAACGATCGCGTCCCACACGATATTGTCGATGCGCAAGGAAACACAGCCCTGAACAGTTTTATTAACGTG…	GCCTGAACTCGTTTCGGAATACCAAGAACCATACACGTCCTCGGCCCTGCACAACTACTACTTTCAGACGGGCGAGTTGTTGCGCCTCCTTTGCGCCGAC
SPQ98385.1	target	Plasmodiophora brassicae	ATGCTCACGTTTCAGCATCGTTGCCGCCTCCTGCCGGCCCCGCTCACCCTTCTGGTTCTGCTATCTGCACTTTTCAGCGGGACTATAATGACCGCGCTCAGTTCGGATGATTACCAGGCCACGCCCGGGGACGCTTCCATTGACAACGAGCCATGTGCCATCTGTCGTGAACCGATGCGTGTTGGTACCCTTACCTCATACCTGTTATGCGAGCACCAGGTCCATTCGTCGTGCCTCATCGACAATAAGATCCCTGGTCACCGACGAATCTCCACTTTCATCAATTCATTCAGTTAG	CTCAGTTCGGATGATTACCAGGCCACGCCCGGGGACGCTTCCATTGACAACGAGCCATGTGCCATCTGTCGTGAACCGATGCGTGTTGGTACCCTTACCT
SPQ98386.1	target	Plasmodiophora brassicae	ATGTCCATCAGCAATCTCATTCGATCCAGCGGTACGACCGCGACGTCCCTGATCCTGGCCGCCGGTCTCTTCGCTGGGATCCTGCACGTCGCCATGGCGGTCCCCCCGCACGGCACCGATGGTGACGCTTCCGCCACATGTCCGGGCGACACGGATGGCGACCTCGGCGCTTGCGCTGCACCAAACATCAACGACTGGGACATAATTGCTGCTACGAGCTGCGGGCGCTCAACGCAGAGTCGCGCCCAACAGGCCGTCGACTGCGCTCCAGGCATGGTACGGCTCATGCAGGTTCAGACTACCGTGAAACGTCGCGTTATAGTTAACAGGCTTCGTGAACACCTCCTTACCTGTTCCGGTCGACCAGACACCATCGGGCATCTGATCTGCAAGGCGCGG…	CATCTGATCTGCAAGGCGCGGTGGAACAAACGTCAATCGTTGCTGCATTGGGCCGCGTTTTACGGAGAGAAAGCCATAGCTCAGTTCGTGCTAAGTGCCC
SPQ98777.1	target	Plasmodiophora brassicae	ATGGCGCGATCCTTTGTTGCTGCGGTGACGGTTGCAATGGCCCTGGCGTTGGCGGCGGCGCAGGTCCCAGTCACGTCCAAGTTTAAGTTCGGCGAGTTCTTTCGAGGGGAGTTTGACGTTGTCGTCAGCAAAGGGGATGTTTCCCAGGGATATAACCCCGAGCCATCCTCGATACTGAAGTTGAACCTGAGCGAGTCGGCTGCCAAAACGGCTGACTCTCCAAAGATTCTGTTCGGCGAATCCTTCATTAACAACACTGAAACCGGTGCGATTCATGACCGTGGAGTCATCGAAGTCGAATTCAACAGCGACGATCTGAACTCGGGCGCCGTGAAAGCAGGGAAAGACGATGGGCCGGTGTCCACGTTGTACGAGTTCCACTTCGATGTCGTTCCCAAC…	CCTGAGCGAGTCGGCTGCCAAAACGGCTGACTCTCCAAAGATTCTGTTCGGCGAATCCTTCATTAACAACACTGAAACCGGTGCGATTCATGACCGTGGA
SPQ99289.1	target	Plasmodiophora brassicae	ATGATGGTATCTGCGCTGCGTTCGTTGTCGTTGTTTGCCGCCGTCGGCGTCCTGCTCTGTGCCGTGCATGTTGCGGGTGATTCGTGTGGAGGATTCTGCCCCGCCTGTAAAGAGCTTCCTGCAGATTTTGCTCGCCGGTACGAAGTCCTGCACACTGTACCGAATTCGGGTGGTACCATTCGTACCGTCCGGGATACGTTGACGAAGAAGCTCTACTGGCGGATTGAGAAGCGGTGCAGCGAGAGCGTTCTGCGTGAGGTGCGAACGCTTCTGCATACGTTCAAGCATCCTTTCCTGGTATCGATGCAGTTCTGCTTTGCTGACGAATCCCATGGTCGTGTATACCTATTCACGGATCCTTTCTATTCGGACGCGGCCACCATCTACAGCAAGCGCACG…	AAGGACTGTGACGCGGAAAAGTTCGAGGGTATTCTGCGGCATCTGATCGGGCGCACTGCCCTCGGTCTGGCTCATGTTCACGGGAAGCACATTATCCATG
SPQ99629.1	target	Plasmodiophora brassicae	ATGATCACCAAGATCGTCGTTGTTGCCGTCGCGTGGGCATTGGCGACAGCATCCGGGTCGGGGACGTTGGAGACTATGAACCAGCGGGTGGACATCAGAGGTATTGACAAGGTCGAACTGCTACACGCACTCTGGCAGAATAGGAAACCCGCCCTGTACTTCTATGGATCGGGCGCTCCTGCACCCGCATTCGACCATGCGAAGGCCGGGGGCGCCGTGCTGCGCCACATTGACTACTTCGAAGGTCGCTGCATCAAGACCGACTTGTCCGGGAATACGGCGAATGCGTGGTTTTACGATCACGATACGGGGCCCGGTACGTTCCAGCGCATCGTCCAAGAGCTCCGTCAGAGCAGTTCGGCGGATGCGTCTTGGTACGATCACGATACGGGGTCCGGT…	CGCCGTGCTGCGCCACATTGACTACTTCGAAGGTCGCTGCATCAAGACCGACTTGTCCGGGAATACGGCGAATGCGTGGTTTTACGATCACGATACGGGG
SPQ99747.1	target	Plasmodiophora brassicae	ATGACGACGCCGTCATGCATCACGGTCCAGTACGGGTCAGTGACCTGCAAGTTCGTGCTTCCGTCCACCGGGGCCGCTCTTGAAGACTTGATCAAACGGGAGTTCATGCTTGGGTCACAGGTGCAGGTCGGCTTGACGGTTCCGAATGTCGCGTCGTCCCAGAAGATGCCCGGCCTAGAAGGCATTCAGGATTCTCGAGAAAACGACGTCGCCGCATCGCGAGATGTCATTGTCCCACTCGACATTCCCGTTCTTAAAGAGCTTCCTCCCGGAAATGTGTTTACTGTTCGTGTTTATCCATCAGCGAAGGATAGCATTCACTCGGGCGAATCACCTGTGCAAGTTATTGCCCAGTACGACTTCAAAGGCCAGAACGAATCTGAGCTGTCGTTCTCTGCC…	GTCCTTGAGTATCAGTATTCCAAGGATTGGGCGAAAGGCCACCTTGCCGCAAAACCCGCGGAATCGGGTTTCTTTCCGTCGAACTACGTCTTCGGGCTGC
SPR00206.1	target	Plasmodiophora brassicae	ATGTCCCCTGGCAGCCCAGCCAGCTGCGGCGCCGTCCCGCCGGTCATACTGATCCTGACAGTCATGGTCCTCAGTACGGGTGTCTCGGATGCTGTGCTGCGGATGTCAACCGTCGACCATAACGGTGACGTCCATTACGAGGACGTTGTGGACGTGGAGTCTGCGAAGAGCCTATCACGCGTGATCCACGATATCCTGGACGAGTTTCCACCCAACACAGACGAGGTCGACGTCTATATTCCCCTCCCTTATTACGTCACCCACGATGAGGTAGCCCTAATCAAAGACTTCATCGAGTATCCGCGGGACGCCACCGTCTCTTGGGTTCAAGCCAGGTTGACAACACCCGAGCCAGATGCGCTTTGCCGCCTTCTCACCGCGGCCGACCACCTCGCCATG…	CTCACCGCGGCCGACCACCTCGCCATGCCATCTCTCATGGAAACTATCTTATCGTCGTGCACCATCTGGACTTGGTCGCATATTGTGGCCATGCTGGAGA
SPR00473.1	target	Plasmodiophora brassicae	ATGGCGAGGCGTCTTCGGGTGGCGTTCCTGCTGCTGGCGCTCTGCGCGTCGGCCGCTGTCTGGGCCAAGGACGCCGAGGACGAGGGCGAGAAGGAGGATGTCGGAACGGTCATTGGAATCGATCTTGGAACGACATATTCGTGTGTCGGTGTGTTCAAGAACGGGCGTGTCGAGATTGTCGCCAACGACCAGGGTAACCGAATTACGCCGTCGTACGTCGCGTTCACCGACACCGAACGTCTGATCGGAGACGCCGCGAAGAACCAGGCTCCTTTGAACCCCTCGAACACGGTCTTCGACGTGAAGCGACTAATCGGTCGTAACTTCAAGGACAAGGACGTTCAGGCTGATATGAAGCTGTGGCCTTTCGAGATCATCAACAAGAACGGCCGTCCGTAC…	CGCGGTCGAAAACGCCAAGCGAACGTTGTCCAACGCCCATCAGACCAAGATTGAAGTTGAATCCCTCCATGACGGTATTGACTTCAGTGAGCCGCTGACC
SPR00984.1	target	Plasmodiophora brassicae	ATGCTGCGCATGCTGCTTCTGGCCGCTGTCGCCGTCGTGTCCCTGGTCGCTGCGCAAGATCTCAGGGCTGCCGTCGTGTTCACCGACGTTAAGTTGGACGACAAGGTGGCGGTGAACTATCTGAGGTACTCCGGCGACTACTACCTCGTGATTGTGGTGATCACCTGCGTTGCTGACGTTCAACGCGCGCACGGCGACCTGCGCGACTTCCTGGACAAGGTCGCGGAACGCAAGGGCTCCTCGTCAGCGTCTAGTGCACCAGCGGAGGTGTTCGTAATGAGCGTCGCGAATCCGAAACACAAAGCCGTCCGGCATGAGAAGAACTTCCTCGGCAATGGAATTGAAACTCTACCGTTCGACCATATCGACGATTGGTTCCAGGAGCCCACCGTCGTGGAC…	CACCGTCGTGGACATCTTCCAGATCGCGCCGACTCCGATGGACAACATCGTTCGCGTTTCTAACGCGAGAAATGTGCACGTTGGCCTGTACCATCTGAGC
SPR01202.1	target	Plasmodiophora brassicae	ATGGTGTTCCCGGGTGCCTCTGTGATGGTCATGGTGATCGCAGGCGCCGCGCTGATGACGGTCGCCGGGGCGCTGCCGGTGGGCGGCCTGGGCCCGGTGATCTCGCTGACGCAGCCGGATTGCGTGTCGGGCACGTTCGGGTCGCCCGACTGCCACGCCGACGTCACCAACATGGTTACGAGTGCGAGGCCACAGGTTGAGGGCGCTGTCGGCAAGGAATTCTATACGTTCGTGCCCGTCGCGTATCGCGCACAGGTCGTCAGTGGCATGCTGTACTATGTGAAGATTTTCGTTGGGGACGACCAGTACATTGTCGCCAAGCTCTGGCAGCAGCCCGGCCACGCTTCGAGCACCATCACAGGCGTACAGGAGGGCCTAACTGAGGCCGATGGTATTTCG…	TGAGGGCGCTGTCGGCAAGGAATTCTATACGTTCGTGCCCGTCGCGTATCGCGCACAGGTCGTCAGTGGCATGCTGTACTATGTGAAGATTTTCGTTGGG
SPR01261.1	target	Plasmodiophora brassicae	ATGACGGCGCCCGTTACCATGTTCGTTGGAGCAGCTGTCGTTGCTGGGGTTCTGGCCGGGCTGTGCTCGGCGGGCTCGTGGGGTCCTGAGCGGGTCCAGCAGCACACCGGGTACGTGACGGTCAATACGCAGTCGGACAACGGTGGGCACATTTTCTACTGGATGTTCGAGTCGCGCGCGGATCCGACGAATGACCCGTTGATACTCTGGATGACGGGTGGCCCGGGATGCTCTTCCGAGCTGGCGGTGTTCTACGAGCAGGGACCGTATCGCCTGGACGCGAACGGGACGGTGTCGATTAACCCGCACTCCTGGAATGGCGTTGCGAACGTCCTGTTCGTCGATCAGCCCGCCGGGACAGGCTTCTCGTACTGCGACAATGACGACGATTACGTTGTC…	GTTCGTCGATCAGCCCGCCGGGACAGGCTTCTCGTACTGCGACAATGACGACGATTACGTTGTCAGCGAAGCGCAAGTGGGCGAGGACATGTTCGAGTTC
SPR01650.1	target	Plasmodiophora brassicae	ATGACCTCGTCCCGAATGCCTCGGGCGCATTCGATCTGGCTGATCTTCATGGTCGCGGCCGTGGCGTCTGCCTGCGACGAGGTCGAATTAGTCAAGGGTGCCCCAGCGACGTCGACGCCTCGCCGCGTACAGGCTGAAGGAATGTTACGGTACGGGTTCGCAATGGCCCACCTCATGGTAGACGTATGTATCGTTGGGTTGCGGGCCGGTATCCCACACGTCCTCCTGATTGAGCGCGCTGCTGGACCTTTCCAGAACCATTGGGCGTTCTCAGGTGGCTCTGTCAACGTCAGTGCGGACGAGCCGCTCATCGATGCAGCGTATCGATCCCTCGAGAATCAGACATCGTTAAGCCGCAACGAGGCAGGTCTCAACCTGCAACCGATCGGGTATCGCGCC…	ACGGCAACGTTTGTGTTCACAAGTGTCGTTGATATGACCGAGGTGCAGCCTACCTTACCGGATGACGCGAAAGCGCTAGCTTGGTTCCCCATACGTTCCG
SPR01793.1	target	Plasmodiophora brassicae	ATGTCGATTGTCAAGTTCCTTATCGCTTCCGCCGTGGTCGTCGCGGCCGCCGCATTCACCACCGATGATGCTCGCGCGCTCGGGGACAAGGTCGTGGCTGTCGGCAAGGGCGCTGCCGCGAAGCTGGCGCCGATTGCCCGGGCCGGCGGGGACAAGGTCAGAGCCTTCAGCACGCACGCAGCAACGAAGATGGGTCTGGTCGAAGAATTCGGCGATGACAAGGCGCTTCGGCTCACAAAGCGCGGCAGACTGGCCACTGTTGTCGGTACTGCAGCTGGGACAGCAGCCGTTGGCGTCAAGGTTCTGCCGCGGCTCCGCATGAAATATGTCGTGCCCGGGGCGGCTGTCGCGGCCGCCGTTGGCGCTGTTGCCGGTGCTGACCATCTGCAGACAGCGTTC…	GTACGAACCAAGGTCCGGACAACGCGGACGAGAATGCCGAAGGGTCGGAAGGGCATGAGGATATTGACGAGGAGTCGGACGAGTCGGGCGAGAAGGCCCA
Excluded from nanostrings analysis due to low counts

## Sheet: S-2
Supplementary Table 2. Differentially expressed secreted genes at 21 dai.
	LA				BR										Nucleotides		Proteins		Blastx vs nr						Blastx vs swissprot						Blastx vs uniprot							ProSecKB match				Interproscan
CDS	Read average	TPM average	TPM stdev	TPM cv	Read average	TPM average	TPM stdev	TPM cv	baseMean	log2FoldChange	lfcSE	stat	pvalue	padj	Seq ID	Nucl sequence	Seq ID	Prot sequence	SeqName	Description	Length	#Hits	e-Value	sim mean	SeqName	Description	Length	#Hits	e-Value	sim mean	SeqName	ID	Description	Length	#Hits	e-Value	sim mean	ID	Species	Localization	Annotation	ID	No.	length	Pfam	Pfam ID	Pfam annotation	start	end
ENA|SPQ99629|SPQ99629.1	10.6667	722.995	322.984	44.6731	8	161.896	25.7351	15.8961	11.9943	1.96065	0.509778	3.84609	0.000120019	0.0133271	ENA|SPQ99629|SPQ99629.1	ATGATCACCAAGATCGTCGTTGTTGCCGTCGCGTGGGCATTGGCGACAGCATCCGGGTCGGGGACGTTGGAGACTATGAACCAGCGGGTGGACATCAGAGGTATTGACAAGGTCGAACTGCTACACGCACTCTGGCAGAATAGGAAACCCGCCCTGTACTTCTATGGATCGGGCGCTCCTGCACCCGCATTCGACCATGCGAAGGCCGGGGGCGCCGTGCTGCGCCACATTGACTACTTCGAAGGTCGCTGCATCAAGACCGACTTGTCCGGGAATACGGCGAATGCGTGGTTTTACGATCACGATACGGGGCCCGGTACGTTCCAGCGCATCGTCCAAGAGCTCCGTCAGAGCAGTTCGGCGGATGCGTCTTGGTACGATCACGATACGGGGTCCGGT…	ENA|SPQ99629|SPQ99629.1	MITKIVVVAVAWALATASGSGTLETMNQRVDIRGIDKVELLHALWQNRKPALYFYGSGAPAPAFDHAKAGGAVLRHIDYFEGRCIKTDLSGNTANAWFYDHDTGPGTFQRIVQELRQSSSADASWYDHDTGSGTSQHIVQELRQSSSDRKPAVCLPWGCLYWWFWW	ENA|SPQ99629|SPQ99629.1	30S ribosomal protein S19	498	16	5.14e-109	60.51	ENA|SPQ99629|SPQ99629.1_Plasmodiophora_brassicae_hypothetical_protein	---NA---	498				ENA|SPQ99629|SPQ99629.1	A0A0G4J8T4	Uncharacterized protein OS=Plasmodiophora brassicae OX=37360 GN=PBRA_003268 PE=4 SV=1	498	20	3.34e-109	59.53	A0A0G4J8T4	Plasmodiophora brassicae	Secreted (highly likely)	Uncharacterized protein	ENA|SPQ99629|SPQ99629.1	.	.	.	.	.	.	.
ENA|SPQ97185|SPQ97185.1	15.3333	500.63	342.271	68.3681	6.66667	55.378	23.7252	42.8422	17.7543	3.03556	0.836865	3.6273	0.000286402	0.0238519	ENA|SPQ97185|SPQ97185.1	ATGCCGCCCCGCGGTCAGTACATCGTGCTCCGTGCGATCCTGTTCGCCGCCCTTGCTTGTCTTGTCAGGAGCCGCTTCCCGCGCCCTGCGCCTGGGTCCGCGTCACGTTCGGGCCTAGGCGAATGCCGCAAGGAGGACTTTATGGAAATCGGAGTGATAGGGACCGGAGAGACCGGCGTTGTGTTCTTGGCCCGGCACCCTGCCACGCAGGAGGTGTTCGCGGTCAAACGTATTCCAAGGTCGCTGATGCAGCCGTCCAACTCGGTAGCCAATGAGCCGCGGCTGCTGGAGTCGCTACAGGGCGTCCCGTTTGTCGTCAAGCTCTTCTGCACCATGTCCGACTCCGACAACGTATACCTGGTCATGGAGTTCTGTCAAGGCGGCGAAATGTTCGAGCGG…	ENA|SPQ97185|SPQ97185.1	MPPRGQYIVLRAILFAALACLVRSRFPRPAPGSASRSGLGECRKEDFMEIGVIGTGETGVVFLARHPATQEVFAVKRIPRSLMQPSNSVANEPRLLESLQGVPFVVKLFCTMSDSDNVYLVMEFCQGGEMFERVVKYDGLREQDAKYYAASIVLALEQMHERGIVYRDLKLQNVLLTATGHIRLADVGLGKEVGAGGRAGSFVGTADYMAPEMFNVLKGKDYVAHPVDWWALGVVIHEMLLAVSPFRFPSGTFPHHWEEIILNRDIPMGQVDVSDAAERIIRELLHKTPESRLGFNGADDVKRHDWFADIDWNALAQGRVPPPAPPAELPPLVGLTDLSRFDMEWVEGNLNAPGRQYTEF	ENA|SPQ97185|SPQ97185.1	protein kinase C iota type-like isoform X1	1083	20	0	63.46	ENA|SPQ97185|SPQ97185.1_Plasmodiophora_brassicae_hypothetical_protein	P49673	1083	20	2.06e-47	55.23	ENA|SPQ97185|SPQ97185.1	A0A0G4IV28	Uncharacterized protein (Fragment) OS=Plasmodiophora brassicae OX=37360 GN=PBRA_001073 PE=4 SV=1	1083	20	0	63.67	A0A0G4IV28	Plasmodiophora brassicae	Mitochondria	Uncharacterized protein (Fragment)	ENA|SPQ97185|SPQ97185.1	815f2ef251971093a95e7d03cfd35d2f	360	Pfam	PF00069	Protein kinase domain	49	307
ENA|SPR01793|SPR01793.1	21.9717	1210.46	627.225	51.817	29.0087	444.533	33.0441	7.43344	29.7753	1.24512	0.365672	3.40502	0.000661594	0.0452089	ENA|SPR01793|SPR01793.1	ATGTCGATTGTCAAGTTCCTTATCGCTTCCGCCGTGGTCGTCGCGGCCGCCGCATTCACCACCGATGATGCTCGCGCGCTCGGGGACAAGGTCGTGGCTGTCGGCAAGGGCGCTGCCGCGAAGCTGGCGCCGATTGCCCGGGCCGGCGGGGACAAGGTCAGAGCCTTCAGCACGCACGCAGCAACGAAGATGGGTCTGGTCGAAGAATTCGGCGATGACAAGGCGCTTCGGCTCACAAAGCGCGGCAGACTGGCCACTGTTGTCGGTACTGCAGCTGGGACAGCAGCCGTTGGCGTCAAGGTTCTGCCGCGGCTCCGCATGAAATATGTCGTGCCCGGGGCGGCTGTCGCGGCCGCCGTTGGCGCTGTTGCCGGTGCTGACCATCTGCAGACAGCGTTC…	ENA|SPR01793|SPR01793.1	MSIVKFLIASAVVVAAAAFTTDDARALGDKVVAVGKGAAAKLAPIARAGGDKVRAFSTHAATKMGLVEEFGDDKALRLTKRGRLATVVGTAAGTAAVGVKVLPRLRMKYVVPGAAVAAAVGAVAGADHLQTAFGKNKVTNKLKDLKTNYMQPAVTRAKEFVTGKRTNQGPDNADENAEGSEGHEDIDEESDESGEKAQESGDKAQESGEEAEESGEEAEESGEEAEESGERAEESGEEAEESSEEAEESSTKAGESESEWENNLNYW	ENA|SPR01793|SPR01793.1	secrectory protein	801	3	2.83e-67	96.82	ENA|SPR01793|SPR01793.1_Plasmodiophora_brassicae_hypothetical_protein	---NA---	801				ENA|SPR01793|SPR01793.1	A0A0G4INM3	Uncharacterized protein OS=Plasmodiophora brassicae OX=37360 GN=PBRA_005440 PE=4 SV=1	801	2	1.83e-67	95.48	A0A0G4INM3	Plasmodiophora brassicae	Cytoplasm, Secreted (highly likely)	Uncharacterized protein	ENA|SPR01793|SPR01793.1	.	.	.	.	.	.	.
ENA|SPQ95835|SPQ95835.1	26.2603	754.777	266.224	35.2719	33.8223	303.989	77.4773	25.4868	32.9387	1.16505	0.32944	3.53645	0.000405546	0.0308794	ENA|SPQ95835|SPQ95835.1	ATGGCCACCGGCAATCCTACCTGCTTCGCTTTATCGCCCCTGATCCTGCTCGTGCTGACCACCGGTCTCACCAATGCTTTCCAGCTCGTCTCCAAGAGTGACGAGCGCGTCCATGTTCCCAACCGAGCCGCCGCCGCGCATTCGGGAGTGATATCGCGTACGATGGAAGCTGGCCTTGATAATATATGCATTCCGCTCGATGTCGATATCGACGTGTTGCATCACGTTCGCGACTATATCATCACGTTCGGAGTGCAACAAGTCAACCCTGACGTTGAGGGCGCCGCATGGGTTATGAGTCGTTCCCAGACAAATGTATGGGACGAGGCCAAGTACCAGGTGGCCGTATGCGCAAGCATCCTTGAGATGAAGACGCTCCTGGCCTCCATCGTGGCGACG…	ENA|SPQ95835|SPQ95835.1	MATGNPTCFALSPLILLVLTTGLTNAFQLVSKSDERVHVPNRAAAAHSGVISRTMEAGLDNICIPLDVDIDVLHHVRDYIITFGVQQVNPDVEGAAWVMSRSQTNVWDEAKYQVAVCASILEMKTLLASIVATLSGEDLEVMRKEFDSAQQHREAASMSVMQVARGDEGNAEIAKQVFRVACFGGSVNRINNQAWATRRQNRMDFWDMSPGSPSPSSGNVLHQAAYEGEEAVVALLLDLPGINVNARDSMGRTPLHYAARHGHENVVEMLLNAPGVDVSAADNSNESPLVWAQQGGHSTIVELLEAKLARP	ENA|SPQ95835|SPQ95835.1	secrectory protein	936	20	0	60.89	ENA|SPQ95835|SPQ95835.1_Plasmodiophora_brassicae_hypothetical_protein	---NA---	936				ENA|SPQ95835|SPQ95835.1	A0A0G4ITE4	ANK_REP_REGION domain-containing protein OS=Plasmodiophora brassicae OX=37360 GN=PBRA_006649 PE=4 SV=1	936	20	0	58.49	A0A0G4ITE4	Plasmodiophora brassicae	Secreted (highly likely)	Uncharacterized protein	ENA|SPQ95835|SPQ95835.1	05dedc36cddf2f1696d3e667517fd754	311	Pfam	PF12796	Ankyrin repeats (3 copies)	221	304
ENA|SPQ98385|SPQ98385.1	26.6667	2478.02	819.704	33.0789	19	581.195	87.2483	15.0119	28.1255	1.94707	0.348881	5.58089	2.39e-08	9.11e-06	ENA|SPQ98385|SPQ98385.1	ATGCTCACGTTTCAGCATCGTTGCCGCCTCCTGCCGGCCCCGCTCACCCTTCTGGTTCTGCTATCTGCACTTTTCAGCGGGACTATAATGACCGCGCTCAGTTCGGATGATTACCAGGCCACGCCCGGGGACGCTTCCATTGACAACGAGCCATGTGCCATCTGTCGTGAACCGATGCGTGTTGGTACCCTTACCTCATACCTGTTATGCGAGCACCAGGTCCATTCGTCGTGCCTCATCGACAATAAGATCCCTGGTCACCGACGAATCTCCACTTTCATCAATTCATTCAGTTAG	ENA|SPQ98385|SPQ98385.1	MLTFQHRCRLLPAPLTLLVLLSALFSGTIMTALSSDDYQATPGDASIDNEPCAICREPMRVGTLTSYLLCEHQVHSSCLIDNKIPGHRRISTFINSFS	ENA|SPQ98385|SPQ98385.1	unnamed protein product	297	1	2.04e-52	100	ENA|SPQ98385|SPQ98385.1_Plasmodiophora_brassicae_hypothetical_protein	---NA---	297				ENA|SPQ98385|SPQ98385.1	A0A3P3YDX1	Uncharacterized protein OS=Plasmodiophora brassicae OX=37360 GN=PLBR_LOCUS5600 PE=4 SV=1	297	1	1.32e-52	100	.	.	.	.	ENA|SPQ98385|SPQ98385.1	.	.	.	.	.	.	.
ENA|SPR01651|SPR01651.1	26.6667	287.49	117.823	40.9833	25.3333	86.8149	8.41369	9.69153	30.9764	1.56227	0.339653	4.59961	4.23e-06	0.00112806	ENA|SPR01651|SPR01651.1	ATGACGATGACTGGACGCTGTCTGGTTCGCGTGGTTGTGCTTTCCGTCATGTTGGCTGCTGCGAGCGCAGGCCCCAAGGGACGTAGGAAGATGAAAGGCGCGCCTTCGTCCTCCTCCGACCACGCGGCGACGAAGCTGGAACGTGCGAACGACCGTATCGACAAGGCAGTATTGGCCGTTTCTGAAACAGTCGATGAGCTTGACCTGAATCCGTATTTCTTCGATTCCATGTCCGACATTGGATTCGTGGAAAGTACTGCAGGCGGGACCGTTATCGAACTAGTCGGCGACGACACAACGTTCTGGCGATGGATGCGCATTTATCGACTGTATCGTTCCATAATCCGCCTGTCTGTTGCCATCCAATGCATTATCGATGCAATTGCCGGAGGTTCGTCG…	ENA|SPR01651|SPR01651.1	MTMTGRCLVRVVVLSVMLAAASAGPKGRRKMKGAPSSSSDHAATKLERANDRIDKAVLAVSETVDELDLNPYFFDSMSDIGFVESTAGGTVIELVGDDTTFWRWMRIYRLYRSIIRLSVAIQCIIDAIAGGSSADHMAVYLSYEERTTEDLWKQVQNLAMNSAYNGPSPNNIAGITASATKTRATVLYEASSKFAFDLARMNEEMGESHGALKVLQSAYGDELSVRWTENSPLPGREPLVDGRFTSKHLLHWLSLIEGIQTCLTRLTSSLKEAERRASQAERIASQVDEDQKADQDPHWEDLFAVLERIEGTAAAPTSTTSSRSKKTKARRKKKQGVPSTSSDHDSEAADSIPPSLPHTATGNVGSLYDVSSYLVGDVLPRPWEDSALDLGYEMNVFVH…	ENA|SPR01651|SPR01651.1	unnamed protein product	2067	3	0	85.61	ENA|SPR01651|SPR01651.1_Plasmodiophora_brassicae_hypothetical_protein	---NA---	2067				ENA|SPR01651|SPR01651.1	A0A3P3YN55	Uncharacterized protein OS=Plasmodiophora brassicae OX=37360 GN=PLBR_LOCUS8866 PE=4 SV=1	2067	3	0	85.61	.	.	.	.	ENA|SPR01651|SPR01651.1	.	.	.	.	.	.	.
ENA|SPR01853|SPR01853.1	29.3617	1670.89	535.604	32.055	39.3247	681.539	150.756	22.1199	36.5053	1.1497	0.312097	3.68379	0.000229792	0.0209551	ENA|SPR01853|SPR01853.1	ATGTCCATTGTCAAGTTCCTCATTGCTTCCGCGGTGGTCGTCGCGGCCGCCGCATTCACTATCGATGATGCCCGTGCGTTGGGGGACAAGGTCGTGGCTGTCGGCAAGGACGCCGCCGCGAAGCTGGCGCCGATTGCCCGAGCCGGCGGAGACAACGTCAAAGCCTTCAGCAGGCGCGCTACAATGAAGATGGGTCTAGTCGAAGAAGCCGGCGACGACAAGAAGCTTCGGCTCACAAAGCGCGGCAGGCAGGCCGTTTTTGTCGGTGCTGGAGCTGGAACAGCCGCCGTTGGCGTCAAGGTTCTGCCGCGGCTCCGCATGAAATATGTCGTGCCCGGGACGGCTGTCGCGGCCGCCGTTGGCGCTGTTGCCGGTGCTGACCATCTGCAGCAAGCGTTT…	ENA|SPR01853|SPR01853.1	MSIVKFLIASAVVVAAAAFTIDDARALGDKVVAVGKDAAAKLAPIARAGGDNVKAFSRRATMKMGLVEEAGDDKKLRLTKRGRQAVFVGAGAGTAAVGVKVLPRLRMKYVVPGTAVAAAVGAVAGADHLQQAFGKNKVTNKLKDLKTNYMQPAVTRAKEFVTGKRTNQGPDNADENAEASEGHDDPDENAEASEGHDDPDGNFDEY	ENA|SPR01853|SPR01853.1	secrectory protein	621	3	1.23e-93	92.92	ENA|SPR01853|SPR01853.1_Plasmodiophora_brassicae_hypothetical_protein	---NA---	621				ENA|SPR01853|SPR01853.1	A0A0G4INY4	Uncharacterized protein OS=Plasmodiophora brassicae OX=37360 GN=PBRA_005499 PE=4 SV=1	621	2	8.01e-94	94.82	A0A0G4INY4	Plasmodiophora brassicae	Secreted (highly likely)	Uncharacterized protein	ENA|SPR01853|SPR01853.1	.	.	.	.	.	.	.
ENA|SPQ96583|SPQ96583.1	30.6667	540.168	184.498	34.1557	38.6667	221.845	32.1613	14.4972	37.3742	1.13521	0.303199	3.74411	0.000181031	0.0185493	ENA|SPQ96583|SPQ96583.1	ATGTTCTGGGGCGGTGTTCTTCTCCTTCTGTGTTCGGTGGCGTCCTGTGGTATCAAGGCCATGCCCAATCGTCAACACCAACCTGAAACGTCGCAGCACCGCGGCGTCAGACCGCCTCCGCATGATGGCGGTCATGCTCAGTACCGGGTGTACGCTGGCGTGCCGTATGCCAGTGTTCGCTCCATGAAGAGAAGTGCCATTGCTGGCGTGAAGTGCTACGAAAAGAACTTCGGAGAACTCTTCCGCGTCATTCTAGAAGACCTGGGTCAGCCGGAAACCGCTGCCATCCTTACCAGTTTCGAATCGCACTGCCGACGAGGTTTCAGTTTCATCAGTCTTCCAGGTAGCGTGATGGAGAAGATGAACGTGATCAAGGCAAGTGATACCGTCAATCATCGA…	ENA|SPQ96583|SPQ96583.1	MFWGGVLLLLCSVASCGIKAMPNRQHQPETSQHRGVRPPPHDGGHAQYRVYAGVPYASVRSMKRSAIAGVKCYEKNFGELFRVILEDLGQPETAAILTSFESHCRRGFSFISLPGSVMEKMNVIKASDTVNHRQLIELGMAVQESIQEELENSGRGDWIAVATRARPRTSGAIQEADRVSLSPGNLVHMDYRRQATLLSLLNEGDDFMNDFQFRLATSPIFKYHDNEYGSGNVERADEILELMHTINVWAPIVDVVRSQPLALMSADSLVAGQAKPCLLGDCNAQLIVSQVVCPTEDGWQHNKWYWKNEMAFGQAFVFDSRRTPHCAVPVEDPSHTRKSVEIRVLIMKPRIPDEMRSSPRQPCWTEAMLRVATVHVFTQLDTQASRLGQFPPHEQENIF…	ENA|SPQ96583|SPQ96583.1	hypothetical protein PBRA_008788	1302	6	0	67.64	ENA|SPQ96583|SPQ96583.1_Plasmodiophora_brassicae_hypothetical_protein	---NA---	1302				ENA|SPQ96583|SPQ96583.1	A0A0G4J2R0	Uncharacterized protein OS=Plasmodiophora brassicae OX=37360 GN=PBRA_008788 PE=4 SV=1	1302	6	0	67.64	A0A0G4J2R0	Plasmodiophora brassicae	Secreted (highly likely)	Uncharacterized protein	ENA|SPQ96583|SPQ96583.1	.	.	.	.	.	.	.
ENA|SPR00192|SPR00192.1	34	480.288	94.1195	19.5965	38	189.636	31.3863	16.5508	38.173	1.23872	0.289073	4.28515	1.83e-05	0.00347627	ENA|SPR00192|SPR00192.1	ATGCAGACTGCTCGTGCGGCGTGCCGGAATCTGGTCGTGCTGCCCGCCGTTCTACTCGCCTTGCTGGTGTCGACGTCGGCGCCCGGTGTAGAGCACGTCTACTTCGAGTTGCGGGATGGCGCCGTCGCCAGCATGCCACAGACGCTGGCGCGGGCGCATTTCCAGTTCGTGGACGACGTCATGACGAACAGGCCACGTCACACCAGGCGCGACGCGATTCAGATTCCATACGGCCTCAACTGGAACCAGTTCGACCTGATGACCAGTTATTTGGAAAGTGGCGTCCTGACCGAACAGCACTGCCATCTTCGCAACGTGTTCAACCTGATTCTCGCAGTCCAGTTCTTGGAGATCCGTGGGCAGGAACGTGGCGACATGGTAGAGCGGTTACTGGACACC…	ENA|SPR00192|SPR00192.1	MQTARAACRNLVVLPAVLLALLVSTSAPGVEHVYFELRDGAVASMPQTLARAHFQFVDDVMTNRPRHTRRDAIQIPYGLNWNQFDLMTSYLESGVLTEQHCHLRNVFNLILAVQFLEIRGQERGDMVERLLDTAARVTLKHPYLPTVLTYELVRGFVECAANVADVPVGHAPVDDLVAHLIARMASWHFRDICEGRAVAGDVPSSIIECSTNGIWGHMSSEWFLSISTDGITSAVFTHNRIEALRSQAFAAFKDLSQLSLDNNDISAIEGGAFDGLSSLRSLFLHTNCISSIRESMFKGLPMLTVLFLFNNRIELAEKGAFRALPLLTTLLLGCNQMASVEDGMFDGLPSLRSLDLSQNQIDIIEWGALSGLSTLVDLDLSDNRMEFIDEGLFGGMSSL…	ENA|SPR00192|SPR00192.1	leucine-rich repeat protein	1479	20	0	54.2	ENA|SPR00192|SPR00192.1_Plasmodiophora_brassicae_hypothetical_protein	O94898	1479	20	4.84e-21	50.91	ENA|SPR00192|SPR00192.1	A0A0G4IXS7	Uncharacterized protein OS=Plasmodiophora brassicae OX=37360 GN=PBRA_007806 PE=4 SV=1	1479	20	0	54.2	A0A0G4IXS7	Plasmodiophora brassicae	Secreted (highly likely)	Uncharacterized protein	ENA|SPR00192|SPR00192.1	dbcbf98c9abb50d07d98b5d12e5ea4f8	493	Pfam	PF13855	Leucine rich repeat	398	458
ENA|SPQ96243|SPQ96243.1	36.9177	512.062	148.277	28.9569	53.2707	244.904	42.9732	17.547	47.2922	0.93769	0.279305	3.35723	0.000787281	0.0499548	ENA|SPQ96243|SPQ96243.1	ATGCCATTGCTGCTGCGACCTGCGCTCGTCGTCGCGGTCGTCGTCGTGGGCGTTGCCGCGGGCGCCCGTCGTGGATATCGTGGCCATGTGGCGCATTTCATTGCGAACCCGTTCGACTGCCAGGGTGATCCGGACCAGTGCGATCTGGACGCTGTACAGTACTTCCCGGATGGAATGCTCGTTGTTGATTCGGGGAAAGTCGTCGCTGTCGGCGAATACGTACCATTGAAACGACAGTTCCCTGACGCCGACATTGTCGAGTTTGACGACGACCATCTGATAACTCCTGGCTTTGTCGACTGTCACACGCACGCTCCACAAATCGACATGATTGCAAGCTACGGAGACAGTTTGCAGGACTGGCTGATGGAGTACACGTTCTTCAGTGAGGCAAAGTAT…	ENA|SPQ96243|SPQ96243.1	MPLLLRPALVVAVVVVGVAAGARRGYRGHVAHFIANPFDCQGDPDQCDLDAVQYFPDGMLVVDSGKVVAVGEYVPLKRQFPDADIVEFDDDHLITPGFVDCHTHAPQIDMIASYGDSLQDWLMEYTFFSEAKYQAAQFAASSSRRFFNQLVRSGTTSAFIFNAMFEEAASAVLEEGERRNMRIISGITGMANCQAAVNFTDINGHNVPMCNSMRFDDKDGSRAATVIERSVRRLHSRFSGSRRLMLALVPRFLTTETPASMEMWERLVEEFPDMRFHTHLAENLEVAVASVHDFKKMALDRYGPGSREYHQIDAYVTQTEIWNHYGLLTPRTSFAHTIHLTPRDYELLRRTQSTVCHCPTSNLFLGSGLFNMGEAVAQDVEFGVGTDVGAGTSFELLAT…	ENA|SPQ96243|SPQ96243.1	guanine deaminase	1698	20	0	54.27	ENA|SPQ96243|SPQ96243.1_Plasmodiophora_brassicae_hypothetical_protein	P76641	1698	20	3e-83	41.73	ENA|SPQ96243|SPQ96243.1	A0A0G4IJQ4	Guanine deaminase OS=Plasmodiophora brassicae OX=37360 GN=PBRA_004076 PE=3 SV=1	1698	20	0	54.48	A0A0G4IJQ4	Plasmodiophora brassicae	Secreted (highly likely)	Uncharacterized protein	ENA|SPQ96243|SPQ96243.1	f292b24e669ce4ca3d9ac2359783cf23	565	Pfam	PF01979	Amidohydrolase family	94	413
ENA|SPR00613|SPR00613.1	39	731.974	292.166	39.9149	43.3333	255.572	36.5907	14.3172	46.8739	1.3663	0.293272	4.6588	3.18e-06	0.000941808	ENA|SPR00613|SPR00613.1	ATGTCCATCAGCAATCTCATTCGACCCAGCGGTACGACAGCGACGTCCCTGATCCTGGTCACCGGTCTCTTCGCTGGGATCCTGCACGTCGCCATGGCGTCCCCTCCGCACGGCACCAATGACGACTCTGCCGCCACATGTCCGGGCGACACGGATGGCCACCCGGCCTTCGCTGCATCAGACATCAACAGCTGGGACGTCATCGCTGCTATGAGCTGCGGGCGCTCAACCCAGGGTAGCGCCCAACAGGCCGTCGACCGCGCTCCAGGCATGGTACGGCTTATGCAGACGGCTCGGACAGCTACCGAAAGACGGGCTATAGCTGATAAGCTTCGTGAACACCTCCTTACATGTTCCGGTCGACCAGTCGCCATCGGGTCCTTGATCTGCAGGGCGCGA…	ENA|SPR00613|SPR00613.1	MSISNLIRPSGTTATSLILVTGLFAGILHVAMASPPHGTNDDSAATCPGDTDGHPAFAASDINSWDVIAAMSCGRSTQGSAQQAVDRAPGMVRLMQTARTATERRAIADKLREHLLTCSGRPVAIGSLICRARWHDRQSLLHWAAFHGEKDIAEFVLSAPGVAVNARGASRRTPLHLAAHQGNCDIVELLMTTPGIDFNPRDKDRRLPLHLAVMNEKHKVVKILVRDAGLVNINGLDSNGKTPLECAIEGWNAWPSDTGLRIVQDLLKAGCLLGTKDYTVLYWAVNNNHSRIATKLLKKQWIDVNAGGQRMPSPLYQAVETQNSDMVRLLLKHRKIDPNRDNPLLLAVETESYDMINMLLKHWQIDVHRGILKAVKNGAPEIAELLINKCPMLDVTSQA…	ENA|SPR00613|SPR00613.1	ankyrin repeat-containing protein	1395	20	0	54.87	ENA|SPR00613|SPR00613.1_Plasmodiophora_brassicae_hypothetical_protein	Q9ERK0	1395	14	1.05e-15	48.94	ENA|SPR00613|SPR00613.1	A0A0G4IU47	ANK_REP_REGION domain-containing protein OS=Plasmodiophora brassicae OX=37360 GN=PBRA_006871 PE=4 SV=1	1395	20	0	54.89	A0A0G4IU47	Plasmodiophora brassicae	Secreted (highly likely)	Uncharacterized protein	ENA|SPR00613|SPR00613.1	97875eb31996076535231f1f4b344907	465	Pfam	PF12796	Ankyrin repeats (3 copies)	281	368
ENA|SPQ96771|SPQ96771.1	44	1097.56	293.481	26.7395	55.3333	475.555	62.1608	13.0712	52.4576	1.10063	0.263357	4.17924	2.92e-05	0.00519637	ENA|SPQ96771|SPQ96771.1	ATGTCCACCTTTCGGCGTGTCTGTGCCCATACCAGGCCAAAGGCGCGCACATTAGTGCTGCTGGGGGTCCTGATGGCTCTTACTATCACTGGAGATATACCTGATCATTGCACTCTTCGATCGCCCGACGGTACAAGCTTTACGTTGCCCTTCGAAACTCTAGTGAAACACTGCCGTGCCGTTCGCTTTCGCGTTGCCCACGATAACCAAGTCGGCGGACCCACTGGTACCGTAAGCCATCCCGAACCCGAACCGTACGACATCTCGTTCAGTTCCGACGACTTGGCCACGCTGGTGAACTTCATGCAGACTACGGCGCCATTCGTCGAGGATGCCGGGCAATGGGTCGTCGCCGAGCTGTACTACAACCGTCCTTTTTGGACCCGGATCCCGAGGATC…	ENA|SPQ96771|SPQ96771.1	MSTFRRVCAHTRPKARTLVLLGVLMALTITGDIPDHCTLRSPDGTSFTLPFETLVKHCRAVRFRVAHDNQVGGPTGTVSHPEPEPYDISFSSDDLATLVNFMQTTAPFVEDAGQWVVAELYYNRPFWTRIPRILAAARELKMYSLIVAIGLYVRLQTTGRPALKSLRRLLNEGRRQTVFHAIGLVQDPPTCGILECHDEYSRENMPIELPCRHTFHHECVSDWLCLHGCCISCGRAIMNETDMAQIRTRTVEGPRGLICPRCPSQFFLNTRHNQLEVFIQNVARPPFVKPMA	ENA|SPQ96771|SPQ96771.1	unnamed protein product	879	3	0	82.09	ENA|SPQ96771|SPQ96771.1_Plasmodiophora_brassicae_hypothetical_protein	---NA---	879				ENA|SPQ96771|SPQ96771.1	A0A3P3Y9C5	Uncharacterized protein OS=Plasmodiophora brassicae OX=37360 GN=PLBR_LOCUS3986 PE=4 SV=1	879	3	0	82.09	.	.	.	.	ENA|SPQ96771|SPQ96771.1	.	.	.	.	.	.	.
ENA|SPQ97315|SPQ97315.1	45.9993	1316.82	607.414	46.1273	38.3333	334.643	47.8914	14.3112	53.2774	1.83539	0.31239	5.8753	4.22e-09	2.81e-06	ENA|SPQ97315|SPQ97315.1	ATGGCGTGCTGGGGGGCGGTCCTAGCCGTGGGCTTGCTGGTCGGCTTCACGAATGCGGCAAAGATGCGCGTCAGCGACAAGCGTGACATTGGTGATCTGATCAGACGCGTTCTTCAATGTCAAAGACCGGTCCTGGGATCAGTGCACCCGTTGCATAAAAGCAGCACCGCCACTTCGTCCGAACTGACGTTGCTGCATGTGATCGCGTCGATTCTGCATCGTCGTTTGCCTGAACTCGTTTCGGAATACCAAGAACCATACACGTCCTCGGCCCTGCACAACTACTACTTTCAGACGGGCGAGTTGTTGCGCCTCCTTTGCGCCGACGGGAACGATCGCGTCCCACACGATATTGTCGATGCGCAAGGAAACACAGCCCTGAACAGTTTTATTAACGTG…	ENA|SPQ97315|SPQ97315.1	MACWGAVLAVGLLVGFTNAAKMRVSDKRDIGDLIRRVLQCQRPVLGSVHPLHKSSTATSSELTLLHVIASILHRRLPELVSEYQEPYTSSALHNYYFQTGELLRLLCADGNDRVPHDIVDAQGNTALNSFINVFATGGYRFRPECFATMLRDQMRILDYLVSGADGNFINIQNERGRAPLHSLIGYWQDTATGCGMAALDCSLGTLGSIVSDMIRAGASTEVQDGNGDTALHLIARAAVSAFRGSGSREDEEAHKQMWVEKLIRPMVAAIRIQNNWEERPVDLVDDVPGLETIRDALDPRRYGYW	ENA|SPQ97315|SPQ97315.1	secrectory protein	915	4	0	90.84	ENA|SPQ97315|SPQ97315.1_Plasmodiophora_brassicae_hypothetical_protein	---NA---	915				ENA|SPQ97315|SPQ97315.1	A0A0G4IVD9	Uncharacterized protein OS=Plasmodiophora brassicae OX=37360 GN=PBRA_001204 PE=4 SV=1	915	3	0	89.33	A0A0G4IVD9	Plasmodiophora brassicae	Secreted (highly likely)	Uncharacterized protein	ENA|SPQ97315|SPQ97315.1	.	.	.	.	.	.	.
ENA|SPQ97184|SPQ97184.1	53.3333	630.015	260.108	41.2859	47	174.612	70.4472	40.345	62.1751	1.75921	0.487706	3.60712	0.000309615	0.0250038	ENA|SPQ97184|SPQ97184.1	ATGTCGCGCTATCATCTGTGCATCTTGCCACTTGTGATCATGCTCCTCGCATCAGCCGCGCTTGCGATGAGGAACGACACGTCAGAGCCTGGTCGGACCCTAGGCAAATGTCGAAAGGAGGACTTCGAGGAACTCGGCGTGATAGGGTGCGGAATGAGCGGCGTTGTGTTCTTGACACGGCATCCTGCAACGCAGAGGTTGTTCGCAATGAAACGGATCCCGAAAGCGCTCATTCAGCAGAACGGCTCAATATCCGATGAGTTGCGACTGCTGAAGTCGCTGCGAGGCATCCCGCTTGTCGTTCAGTTCTACTGCTCCATGGATGACTCCAACTACCAATATCTGGTTGTGGAATTCTGTCAAGGCGGGGAGCTCTTCGAGCTGATTGTTAGGAAAGGT…	ENA|SPQ97184|SPQ97184.1	MSRYHLCILPLVIMLLASAALAMRNDTSEPGRTLGKCRKEDFEELGVIGCGMSGVVFLTRHPATQRLFAMKRIPKALIQQNGSISDELRLLKSLRGIPLVVQFYCSMDDSNYQYLVVEFCQGGELFELIVRKGRFPERHAKFYAASIVLALEQLHERGIVYRDLKSQNVLLTGTGHVRLTDVGLSKELAVGERTSSLVGTPEYLAPEMFNCPDYAHPVDWWALGVVIYEMLFAKRPYEFQDGDGPARWEQVINRRVHVGADVSLSAQRIIRDLLHATPEFRLGFRGAHEVKRHEWFADVDWDALAEGELPPPFVPPVSDPLDRGPGISSPVELGLSDDQRSRNNILPLWPPAPSSWSDHAGGRSSVWTVFDNQGQTRSEQPAQHAVPPPVHRAIVFVAI…	ENA|SPQ97184|SPQ97184.1	catalytic subunit of cAMP dependent protein kinase	2202	20	0	64.81	ENA|SPQ97184|SPQ97184.1_Plasmodiophora_brassicae_hypothetical_protein	P28178	2202	20	9.64e-55	57.08	ENA|SPQ97184|SPQ97184.1	A0A3P3YAJ4	Uncharacterized protein OS=Plasmodiophora brassicae OX=37360 GN=PLBR_LOCUS4399 PE=4 SV=1	2202	20	0	64.92	.	.	.	.	ENA|SPQ97184|SPQ97184.1	8ac0239cb0cdec2c97e7824c1825cba4	734	Pfam	PF00069	Protein kinase domain	42	296
ENA|SPQ95797|SPQ95797.1	67.3333	1334.21	552.626	41.4196	88.3333	533.892	44.1362	8.26688	86.2661	1.18159	0.263054	4.4918	7.06e-06	0.001711	ENA|SPQ95797|SPQ95797.1	ATGTCGACCGGCATCCGCACGCGATTCAACACCAGACGGCTCTGCGTAATCACGGTCGTCGCTCTATTTCTCAGCGGTCTTGGCGAAGCTGCACCGACGCCTGTCAAGTTGATTTCCAAGGATGGTGACAGCATTGACGCCGTCGTAGAGGCAATTCGCAACCACTCCCAAACGCTTACGGTCATGCTCGAGCAACGTTCAGCACGCAACGACGTCGTCAGCCATACGTCCCCGATCGTGTTGGAGAATATTGCAACCCCTGAGTTGAACGCGGTCGTAACTTTCAGCAAGGATTACGCATTCGACGAGGACGAGGCAGCGGCCAAATGGGTTCGGCAGACGTTCATGTCGATGGACGATGGATATTACGCCCTGCTGACGGCAGCCTGTCGCCTCCGC…	ENA|SPQ95797|SPQ95797.1	MSTGIRTRFNTRRLCVITVVALFLSGLGEAAPTPVKLISKDGDSIDAVVEAIRNHSQTLTVMLEQRSARNDVVSHTSPIVLENIATPELNAVVTFSKDYAFDEDEAAAKWVRQTFMSMDDGYYALLTAACRLRMPTLGRALLSLKPNWGDIRAMTNTSLPRNSEAFLFMVEHCPIIADLRQHAKTEEQKLIVDRIPYAVVYGESRERDVAIVNEATWDAMFGNVLQWATAKTNVHLVDLLADIQGINANINTGRDYMTTPLHWAVANGNERIVRRLLEIPGIDVTERIVPVGSTPLHVASFWGYNEIVQLLLHAKGVDVNARDCQEKTPLVLAAEKGHLDVVESLLEFRGFDVDVNAKDHQQQTALDRAKEAGHGEVAALLERRCPGAVKRFTGTFKHL…	ENA|SPQ95797|SPQ95797.1	hypothetical protein PBRA_006690	1215	20	0	54.73	ENA|SPQ95797|SPQ95797.1_Plasmodiophora_brassicae_hypothetical_protein	Q54KA7	1215	9	1.39e-14	51.2	ENA|SPQ95797|SPQ95797.1	A0A0G4ITW2	ANK_REP_REGION domain-containing protein OS=Plasmodiophora brassicae OX=37360 GN=PBRA_006690 PE=4 SV=1	1215	20	0	54.73	A0A0G4ITW2	Plasmodiophora brassicae	Secreted (highly likely)	Uncharacterized protein	ENA|SPQ95797|SPQ95797.1	40bfb8b8514dd8e6f90d74f548db5e3c	405	Pfam	PF12796	Ankyrin repeats (3 copies)	225	323
ENA|SPQ95830|SPQ95830.1	79.7397	2082.3	517.95	24.874	126.178	1086.37	153.512	14.1307	103.602	0.823257	0.218015	3.77615	0.000159272	0.0169783	ENA|SPQ95830|SPQ95830.1	ATGGCCACCGGCAATCCTACCTGCTTCGCTTTATCTCCCCTGATCCTGCTCGTGCTGACCACCGGTCTCACCGATGCTGTCCAGCTCGTCTCCAAGAGTGGCGAGCGCGTCCATGTTCCCAACCTGGCTGCCGCCGCGCATTCGGGAGTGATATCGCGTATGATGGAAGATGTTTGTCTTGATGATGTATCCATTCGGCTCGAGGTCAGCATCGACGTGTTGCATCACGTTCGCAACTATATCATCACGTTCGGAGAGCAACCGGTCAACCCTGACGTTGAGGGCGCCGCATGGGTTATGGATCGTTTCCAGACAAATGTATGGGACGAGGCCAAGAACCAGGTGGCCGTAGGCGCCGACTTCCTTGAGATGAAGACGCTCCTTGCCTCCATCGCGGCG…	ENA|SPQ95830|SPQ95830.1	MATGNPTCFALSPLILLVLTTGLTDAVQLVSKSGERVHVPNLAAAAHSGVISRMMEDVCLDDVSIRLEVSIDVLHHVRNYIITFGEQPVNPDVEGAAWVMDRFQTNVWDEAKNQVAVGADFLEMKTLLASIAATLHSWENIDAMRTKFSSAQERHEAALSSVRQIARGDEGNEEIAKQVFRVACFGGNVNRINNRAWAIRPYRQVRHDFFDLPPDASSPSSGNILHQTAYEGEEAVVAALLDLPGINVNARDSLGRTPLHYAARHGHEEVVKMLLNAPGVDITAADNSNESPLVWAQQGGHSTIVEQLEAKLARP	ENA|SPQ95830|SPQ95830.1	secrectory protein	948	20	0	56.42	ENA|SPQ95830|SPQ95830.1_Plasmodiophora_brassicae_hypothetical_protein	---NA---	948				ENA|SPQ95830|SPQ95830.1	A0A0G4ITS9	ANK_REP_REGION domain-containing protein OS=Plasmodiophora brassicae OX=37360 GN=PBRA_006655 PE=4 SV=1	948	20	0	51.3	A0A0G4ITS9	Plasmodiophora brassicae	Secreted (highly likely)	Uncharacterized protein	ENA|SPQ95830|SPQ95830.1	b1f72925c7dfbb3f5982dc6e226c7260	315	Pfam	PF12796	Ankyrin repeats (3 copies)	225	308
ENA|SPQ99289|SPQ99289.1	95.3333	1243.63	205.69	16.5395	154	710.72	65.4127	9.20372	120.417	0.71498	0.192214	3.71971	0.000199448	0.0189832	ENA|SPQ99289|SPQ99289.1	ATGATGGTATCTGCGCTGCGTTCGTTGTCGTTGTTTGCCGCCGTCGGCGTCCTGCTCTGTGCCGTGCATGTTGCGGGTGATTCGTGTGGAGGATTCTGCCCCGCCTGTAAAGAGCTTCCTGCAGATTTTGCTCGCCGGTACGAAGTCCTGCACACTGTACCGAATTCGGGTGGTACCATTCGTACCGTCCGGGATACGTTGACGAAGAAGCTCTACTGGCGGATTGAGAAGCGGTGCAGCGAGAGCGTTCTGCGTGAGGTGCGAACGCTTCTGCATACGTTCAAGCATCCTTTCCTGGTATCGATGCAGTTCTGCTTTGCTGACGAATCCCATGGTCGTGTATACCTATTCACGGATCCTTTCTATTCGGACGCGGCCACCATCTACAGCAAGCGCACG…	ENA|SPQ99289|SPQ99289.1	MMVSALRSLSLFAAVGVLLCAVHVAGDSCGGFCPACKELPADFARRYEVLHTVPNSGGTIRTVRDTLTKKLYWRIEKRCSESVLREVRTLLHTFKHPFLVSMQFCFADESHGRVYLFTDPFYSDAATIYSKRTMRSCKDCDAEKFEGILRHLIGRTALGLAHVHGKHIIHGDVQLRNIAMHNYGLTPWPKLGGFSKAWQLIPHKTHIRNNTGWTYGYEDDWAGLGRCIDELRHLHASWNDSKVPWPKSIDSLRASLHANADDRIRSLAELKRHPFFQGFIWSLSPEVVCPIANRPIPPGMFRVIYDRILDYDAIQRELIYLWRISLLPYPPASLALPNDVLDDEHEVGFEYPGSRDSQKTLRQILGRDRAADPLSMRGIGLKTRNRVLRGLLTAVAALH…	ENA|SPQ99289|SPQ99289.1	unnamed protein product	1521	2	0	98.01	ENA|SPQ99289|SPQ99289.1_Plasmodiophora_brassicae_hypothetical_protein	---NA---	1521				ENA|SPQ99289|SPQ99289.1	A0A3P3YGM9	Protein kinase domain-containing protein OS=Plasmodiophora brassicae OX=37360 GN=PLBR_LOCUS6504 PE=4 SV=1	1521	2	0	98.01	.	.	.	.	ENA|SPQ99289|SPQ99289.1	.	.	.	.	.	.	.
ENA|SPQ98386|SPQ98386.1	101	1926.68	737.05	38.2548	101.667	597.518	43.9012	7.34726	119.553	1.56856	0.243296	6.4471	1.14e-10	1.52e-07	ENA|SPQ98386|SPQ98386.1	ATGTCCATCAGCAATCTCATTCGATCCAGCGGTACGACCGCGACGTCCCTGATCCTGGCCGCCGGTCTCTTCGCTGGGATCCTGCACGTCGCCATGGCGGTCCCCCCGCACGGCACCGATGGTGACGCTTCCGCCACATGTCCGGGCGACACGGATGGCGACCTCGGCGCTTGCGCTGCACCAAACATCAACGACTGGGACATAATTGCTGCTACGAGCTGCGGGCGCTCAACGCAGAGTCGCGCCCAACAGGCCGTCGACTGCGCTCCAGGCATGGTACGGCTCATGCAGGTTCAGACTACCGTGAAACGTCGCGTTATAGTTAACAGGCTTCGTGAACACCTCCTTACCTGTTCCGGTCGACCAGACACCATCGGGCATCTGATCTGCAAGGCGCGG…	ENA|SPQ98386|SPQ98386.1	MSISNLIRSSGTTATSLILAAGLFAGILHVAMAVPPHGTDGDASATCPGDTDGDLGACAAPNINDWDIIAATSCGRSTQSRAQQAVDCAPGMVRLMQVQTTVKRRVIVNRLREHLLTCSGRPDTIGHLICKARWNKRQSLLHWAAFYGEKAIAQFVLSAPGVAVNAKGADRLRTPLHLAAHQGNRDIVELLLTAPGIDYNPRDKSMRSPLHLAVMNDKGNVVKCLLGNTGLVDINSFDSNGKTPLECAIEGWNACPADTRLRTVRDLLKAGARLGTNDYTVLYWAVSNNHRHIATQLLKQTWIDVNDGGRSVPAPLYQAVQTQNSDMVKLLLKHRRIDPNRGNPLLLAVQTESYDMVKLLLKHRLIDVRRGLLKAVKDGAIQIAEMLISKCPMLDVTSL…	ENA|SPQ98386|SPQ98386.1	hypothetical protein PBRA_005949	1389	20	0	54.99	ENA|SPQ98386|SPQ98386.1_Plasmodiophora_brassicae_hypothetical_protein	Q1RJR4	1389	18	2.83e-13	45.86	ENA|SPQ98386|SPQ98386.1	A0A0G4IRE0	ANK_REP_REGION domain-containing protein OS=Plasmodiophora brassicae OX=37360 GN=PBRA_005949 PE=4 SV=1	1389	20	0	54.99	A0A0G4IRE0	Plasmodiophora brassicae	Secreted (highly likely)	Uncharacterized protein	ENA|SPQ98386|SPQ98386.1	52a4b34d96f78b7d461c91ad9925003d	463	Pfam	PF12796	Ankyrin repeats (3 copies)	282	363
ENA|SPR00206|SPR00206.1	134.667	2131.91	620.749	29.117	172	896.985	54.0242	6.02286	164.517	1.14225	0.201824	5.65965	1.52e-08	6.74e-06	ENA|SPR00206|SPR00206.1	ATGTCCCCTGGCAGCCCAGCCAGCTGCGGCGCCGTCCCGCCGGTCATACTGATCCTGACAGTCATGGTCCTCAGTACGGGTGTCTCGGATGCTGTGCTGCGGATGTCAACCGTCGACCATAACGGTGACGTCCATTACGAGGACGTTGTGGACGTGGAGTCTGCGAAGAGCCTATCACGCGTGATCCACGATATCCTGGACGAGTTTCCACCCAACACAGACGAGGTCGACGTCTATATTCCCCTCCCTTATTACGTCACCCACGATGAGGTAGCCCTAATCAAAGACTTCATCGAGTATCCGCGGGACGCCACCGTCTCTTGGGTTCAAGCCAGGTTGACAACACCCGAGCCAGATGCGCTTTGCCGCCTTCTCACCGCGGCCGACCACCTCGCCATG…	ENA|SPR00206|SPR00206.1	MSPGSPASCGAVPPVILILTVMVLSTGVSDAVLRMSTVDHNGDVHYEDVVDVESAKSLSRVIHDILDEFPPNTDEVDVYIPLPYYVTHDEVALIKDFIEYPRDATVSWVQARLTTPEPDALCRLLTAADHLAMPSLMETILSSCTIWTWSHIVAMLEMLAPDLLEFVMTNSDAYYHQQMEIAKQVLSFDKGVGGDVNLINEETYAQVDYNVFQSCVDVNILQYAILVGEKELVRILTRVPGIDVNVLSWRVHYTSPLMMAIERGSADVVRMLLEVPGIELNAGDEYGQTALYAVRHNRVDIAELLVQFGINVDIADGFSESPLHVAARRNSVDMAKLLVAAGIDVNVLNARTGQSPLHAAAEHNSVDVAKWLVKAGIDVTILDGSGQSPLHEAAKCKNS…	ENA|SPR00206|SPR00206.1	ankyrin repeat protein	1476	20	0	53.98	ENA|SPR00206|SPR00206.1_Plasmodiophora_brassicae_hypothetical_protein	P53355	1476	20	3.01e-18	51.5	ENA|SPR00206|SPR00206.1	A0A0G4IXK7	ANK_REP_REGION domain-containing protein OS=Plasmodiophora brassicae OX=37360 GN=PBRA_007817 PE=4 SV=1	1476	20	0	52.83	A0A0G4IXK7	Plasmodiophora brassicae	Secreted (highly likely)	Uncharacterized protein	ENA|SPR00206|SPR00206.1	199470aaad02c071e73c374ebb05e504	491	Pfam	PF12796	Ankyrin repeats (3 copies)	292	382
ENA|SPR00984|SPR00984.1	765	14789.3	4012.61	27.1318	1126.33	7125.7	357.779	5.02097	972.848	0.971409	0.170411	5.70039	1.2e-08	6.37e-06	ENA|SPR00984|SPR00984.1	ATGCTGCGCATGCTGCTTCTGGCCGCTGTCGCCGTCGTGTCCCTGGTCGCTGCGCAAGATCTCAGGGCTGCCGTCGTGTTCACCGACGTTAAGTTGGACGACAAGGTGGCGGTGAACTATCTGAGGTACTCCGGCGACTACTACCTCGTGATTGTGGTGATCACCTGCGTTGCTGACGTTCAACGCGCGCACGGCGACCTGCGCGACTTCCTGGACAAGGTCGCGGAACGCAAGGGCTCCTCGTCAGCGTCTAGTGCACCAGCGGAGGTGTTCGTAATGAGCGTCGCGAATCCGAAACACAAAGCCGTCCGGCATGAGAAGAACTTCCTCGGCAATGGAATTGAAACTCTACCGTTCGACCATATCGACGATTGGTTCCAGGAGCCCACCGTCGTGGAC…	ENA|SPR00984|SPR00984.1	MLRMLLLAAVAVVSLVAAQDLRAAVVFTDVKLDDKVAVNYLRYSGDYYLVIVVITCVADVQRAHGDLRDFLDKVAERKGSSSASSAPAEVFVMSVANPKHKAVRHEKNFLGNGIETLPFDHIDDWFQEPTVVDIFQIAPTPMDNIVRVSNARNVHVGLYHLSFGYCSSQYDAFGNSDPNAQKVFVTSIGDEIRSQHPNAIVVFCSNKQSFNPPGSGSYQPYATMKDLLPEDHLEADLKETFLADKVLEAGQVLQYWGVPIRTPLFPSIPEYKTKKELHDLFLMTRKNDPSTTGSGLREHFRAYLEEAIPKLDELSYWKRLDTNLLRRLRQDVRPVFDDDAEMQILISDGNQVAAVIDAVYQNSGTLKNMRLVGNDRDMVYELAPSEEDTDDKMIYGASR…	ENA|SPR00984|SPR00984.1	hypothetical protein PBRA_005609	1236	12	0	54.26	ENA|SPR00984|SPR00984.1_Plasmodiophora_brassicae_hypothetical_protein	---NA---	1236				ENA|SPR00984|SPR00984.1	A0A0G4IP88	Uncharacterized protein OS=Plasmodiophora brassicae OX=37360 GN=PBRA_005609 PE=4 SV=1	1236	14	0	54.45	A0A0G4IP88	Plasmodiophora brassicae	Secreted (highly likely)	Uncharacterized protein	ENA|SPR00984|SPR00984.1	.	.	.	.	.	.	.
ENA|SPQ95221|SPQ95221.1	1534.67	26366.6	6696.99	25.3996	2059.67	11681.4	342.359	2.93081	1883.75	1.09618	0.159481	6.87342	6.27e-12	1.67e-08	ENA|SPQ95221|SPQ95221.1	ATGCAGTGCGGACTACCGCATTGGCCGGTCAGTCTGACGCACACGCAGTCCGTGGGCGGCCTGCGCCGGGCTGGCCAGCGGGCGGTCATTCCTCAAATCGACGCGTTGTTGCACAGTCTATCGGTGCCCAAAGAACCAATGCTGCGTACCCTGCTGCTCGCCGCCGCCGCCGTCGTTGCTGTCGCTGCGCAACCGAGGGCGGCAGTCGTCTTCACGGATGTCAAGTTGGATGACAAGGTGGGGATTGACCACTTGAGCTGCATCGGCATCTACGACCATGTCACTGCGGTCATCACCGGCGTCAAGGACACTCAGCGTGCTCATAGCGACCTGCGAGACTTTCTGAACAGCATGGAGCTCCTGCGCGCTGCTTCGGTCAAATGCTCTCCGGTTTTCGTC…	ENA|SPQ95221|SPQ95221.1	MQCGLPHWPVSLTHTQSVGGLRRAGQRAVIPQIDALLHSLSVPKEPMLRTLLLAAAAVVAVAAQPRAAVVFTDVKLDDKVGIDHLSCIGIYDHVTAVITGVKDTQRAHSDLRDFLNSMELLRAASVKCSPVFVLGVESMNEKPVPHEVNFIGDGIPVPSFVDNINGWFQSSTIVDIYQIAPTPKIYVATVADVNHVQVGRYHLVHGYNSKQWDDNGKESDVAQGEFLHNLTKYIRSKHENPAVVFTNNFASFEPAGAGSSQLYSDVKPFLPEDHLEAALNDPFHTKKLLEVQKALHDFGISIDATLFPDPESYGRDLQPTKEYLQALVLEARKNEPGTQGQILRQHFINYIDESVKALERVEGCDTKMLLRVKTHVLGAFRKPLSVELCDANHIAAVVD…	ENA|SPQ95221|SPQ95221.1	hypothetical protein PBRA_006323	1386	20	0	49	ENA|SPQ95221|SPQ95221.1_Plasmodiophora_brassicae_hypothetical_protein	---NA---	1386				ENA|SPQ95221|SPQ95221.1	A0A0G4ISU3	Uncharacterized protein OS=Plasmodiophora brassicae OX=37360 GN=PBRA_006323 PE=4 SV=1	1386	20	0	48.73	A0A0G4ISU3	Plasmodiophora brassicae	Secreted (weakly likely)	Uncharacterized protein	ENA|SPQ95221|SPQ95221.1	.	.	.	.	.	.	.
[truncated: 69 more columns]

## Sheet: S-3
Supplementary Table 3. Secretome prediction of P. brassicae low covariance (<20%) transcripts coming from the interaction with the host ‘Brutor’ at 21 dai.
ENA CDS	BIN	Pfam annotation	ProSecKB	SignalP	SecretomeP	TargetP	WolfPsort	Deeploc	EffectorP	ApoplastP	Size	Cys-rich	RXLR	PEXEL	DEER
SPR01261.1	1	Serine carboxypeptidase	Y	Y	Y	Y	Y	Y	N	Y	N	N	N	N	N
SPR00473.1	1	Hsp70 protein	Y	Y	Y	Y	Y	N	N	N	N	N	Y	Y	N
SPQ99289.1	1	.	N	Y	Y	Y	Y	N	N	N	N	N	Y	Y	N
SPQ96353.1	1	Peptide methionine sulfoxide reductase	N	N	Y	N	Y	N	Y	Y	Y	Y	N	N	N
SPQ93076.1	1	SAM dependent carboxyl methyltransferase	Y	Y	Y	Y	N	Y	N	N	Y	N	Y	Y	N
SPR02054.1	2	.	Y	Y	Y	Y	N	Y	N	N	N	N	Y	Y	N
SPR01793.1	2	.	Y	Y	N	Y	N	Y	N	N	Y	N	N	Y	N
SPR01651.1	2	.	N	Y	Y	Y	Y	Y	N	N	N	N	N	N	N
SPR01573.1	2	Ankyrin repeats	N	Y	Y	Y	Y	N	N	N	Y	N	N	N	N
SPR01410.1	2	Autophagy protein Atg8 ubiquitin like	N	Y	N	Y	N	Y	Y	N	Y	N	N	N	N
SPR01202.1	2	.	Y	Y	Y	Y	Y	Y	N	Y	Y	N	N	N	N
SPR01115.1	2	Protein kinase	N	Y	Y	Y	N	Y	N	N	Y	N	N	N	N
SPR00724.1	2	Glycosyl hydrolase family 63 N-terminal and C-terminal domain	Y	Y	Y	Y	N	Y	N	N	N	N	N	N	N
SPR00613.1	2	Ankyrin repeats	Y	Y	Y	Y	Y	N	N	N	N	N	N	Y	N
SPR00254.1	2	.	Y	Y	Y	Y	Y	Y	Y	N	Y	Y	Y	N	N
SPR00090.1	2	Glucosidase II beta subunit-like protein	N	Y	Y	Y	Y	Y	N	N	N	Y	N	N	N
SPQ99450.1	2	Exportin 1-like protein	Y	N	Y	N	Y	N	N	N	N	Y	N	Y	N
SPQ99027.1	2	Ankyrin repeats	Y	N	Y	Y	Y	N	N	N	N	N	N	Y	N
SPQ98133.1	2	Gamma tubulin complex component N-terminal and C-terminal	Y	N	Y	N	Y	N	N	N	N	N	N	Y	N
SPQ97950.1	2	WD domain, G-beta repeat	Y	N	Y	N	Y	N	N	N	N	Y	N	Y	N
SPQ97702.1	2	PPR repeat / ABC1 family	N	N	Y	N	Y	N	N	N	N	Y	Y	Y	N
SPQ97562.1	2	WD domain, G-beta repeat	N	N	Y	N	Y	N	N	N	N	N	N	Y	N
SPQ97496.1	2	Protein of unknown function (DUF1664)	Y	N	Y	N	Y	N	N	N	Y	N	N	Y	N
SPQ96771.1	2	.	N	Y	Y	Y	Y	Y	N	N	Y	Y	N	Y	N
SPQ96630.1	2	Aldose 1-epimerase	N	N	Y	Y	Y	N	N	N	Y	N	N	N	N
SPQ96580.1	2	Glutathione peroxidase	N	N	Y	N	Y	N	N	N	Y	Y	N	Y	N
SPQ96390.1	2	Allantoicase repeat	N	N	Y	N	Y	N	N	N	Y	N	N	N	N
SPQ96243.1	2	Amidohydrolase family	Y	Y	Y	Y	Y	Y	N	N	N	N	N	N	N
SPQ96145.1	2	Aldehyde dehydrogenase family	N	Y	N	N	Y	N	N	N	N	N	Y	Y	Y
SPQ96032.1	2	short chain dehydrogenase	Y	N	Y	N	Y	N	N	N	Y	N	N	N	N
SPQ96016.1	2	mRNA cleavage and polyadenylation factor CLP1 P-loop	Y	N	Y	N	Y	N	N	N	N	Y	N	Y	N
SPQ95791.1	2	Ankyrin repeats	Y	N	Y	Y	Y	N	N	N	Y	N	N	Y	N
SPQ95268.1	2	Wax ester synthase-like Acyl-CoA acyltransferase domain / WS / DGAT C-terminal domain	Y	N	Y	N	Y	N	N	N	N	Y	N	Y	N
SPQ95212.1	2	Cid1 family poly A polymerase	N	Y	N	Y	Y	Y	N	N	N	N	N	Y	N
SPQ94819.1	2	Thioredoxin	N	Y	Y	Y	Y	Y	N	N	N	N	Y	Y	N
SPQ94688.1	2	.	Y	N	Y	N	Y	N	N	N	Y	Y	N	N	N
SPQ94576.1	2	.	N	Y	Y	Y	N	Y	N	N	Y	Y	N	Y	N
SPQ94350.1	2	2OG-Fe(II) oxygenase superfamily	N	Y	Y	Y	Y	N	N	N	Y	N	N	Y	N
SPQ94083.1	2	AMP-binding enzyme	Y	Y	Y	Y	N	Y	N	N	N	N	N	Y	N
SPQ93225.1	2	.	Y	Y	N	Y	Y	Y	N	N	Y	N	N	Y	N
SPQ92973.1	2	Ankyrin repeats	N	N	Y	N	Y	N	N	N	Y	N	N	Y	N
SPR00192.1	3	Leucine rich repeat	Y	Y	Y	Y	Y	N	N	N	N	N	N	Y	N
SPQ99747.1	3	Methyltransferase domain / SH3 domain	Y	N	Y	N	Y	N	N	N	N	N	N	Y	N
SPQ97819.1	3	Serine carboxypeptidase S28	Y	Y	Y	Y	Y	N	N	N	N	N	N	Y	N
SPQ96649.1	3	Arsenite-resistance protein 2 / Ras family / SERRATE / Ars2, N-terminal domain	N	Y	N	Y	Y	Y	N	N	N	N	N	N	N
SPQ95627.1	3	DnaJ central domain / DnaJ C terminal domain / DnaJ domain	Y	N	Y	N	Y	N	N	N	N	N	N	Y	N
SPQ95194.1	3	Eukaryotic aspartyl protease	N	Y	Y	Y	Y	Y	N	N	Y	N	N	Y	N
SPQ94491.1	3	.	N	Y	Y	Y	Y	N	N	N	N	Y	Y	Y	N
SPQ94386.1	3	Peptidase M1 N-terminal domain / Peptidase family M1 domain / Leukotriene A4 hydrolase, C-terminal	N	N	Y	N	Y	N	N	N	N	N	Y	Y	N
SPQ92972.1	3	Ankyrin repeats	N	N	Y	N	Y	N	N	N	N	N	Y	Y	N
SPQ93617.1	4	.	Y	Y	Y	Y	Y	Y	Y	N	Y	Y	N	Y	N
SPQ93440.1	4	Mono-functional DNA-alkylating methyl methanesulfonate N-term / CPSF A subunit region	Y	N	Y	N	Y	N	N	N	N	Y	Y	Y	N
SPR00206.1	5	Ankyrin repeats	Y	Y	Y	Y	Y	N	N	N	N	N	Y	Y	N
SPQ99403.1	5	Ring finger domain	N	N	Y	Y	Y	Y	N	N	Y	Y	N	N	N
SPQ98841.1	5	Ubiquitin carboxyl-terminal hydrolase	N	Y	Y	Y	N	Y	N	N	N	N	N	Y	N
SPQ98758.1	5	Protein tyrosine and serine/threonine kinase	N	Y	Y	Y	Y	Y	N	N	N	N	N	Y	N
SPQ98385.1	5	.	N	Y	Y	Y	Y	Y	Y	Y	Y	Y	N	N	N
SPQ97315.1	5	.	Y	Y	Y	Y	Y	N	N	N	Y	N	N	Y	N
SPQ96583.1	5	.	Y	Y	Y	Y	Y	Y	N	N	N	N	N	Y	N
SPR01650.1	6	NUDIX	N	Y	Y	Y	Y	Y	N	N	N	N	N	Y	N
SPR00984.1	6	.	Y	Y	Y	Y	Y	N	N	N	N	N	Y	Y	N
SPR00262.1	6	SPFH domain / Band 7 family	Y	Y	N	Y	Y	N	N	N	N	N	N	Y	N
SPQ98777.1	6	.	Y	Y	Y	Y	Y	N	Y	N	Y	N	Y	N	N
SPQ98386.1	6	Ankyrin repeats	Y	Y	Y	Y	Y	N	N	N	N	N	N	Y	N
SPQ95830.1	6	Ankyrin repeats	Y	Y	Y	Y	Y	N	N	N	Y	N	N	N	N
SPQ95766.1	6	Protein kinase	Y	Y	Y	Y	Y	Y	N	N	Y	N	N	N	N
SPQ95221.1	6	.	Y	N	Y	N	Y	N	N	N	N	N	N	Y	N
SPQ95797.1	7	Ankyrin repeats	Y	Y	Y	Y	Y	N	N	N	N	N	N	Y	N
ENA CDS: European nucleotide archive accession no.
Bins correspond to the transcripts corresponding to the respective intersection (|) from Figure 1: 1. LA-I-14|BR-I-14|LA-I-21|BR-I-21, 2. BR-I-21, 3. LA-I-21|BR-I-21, 4. BR-I-14|LA-I-21|BR-I-21, 5. BR-I-14|BR-I-21, 6. LA-I-14|BR-I-14|BR-I-21, 7. LA-I-14|BR-I-21
Pfam: Protein domain.
For each tool shaded cells (Y) mean presence.
ProSecKB: Characterized as secreted.
SignalP: Signal peptide present.
SecretomeP: > 0.5 score.
TargetP: Secretory pathway.
WolfPsort/Deeploc: Extracellular localization.
EffectorP: Effector.
ApoplastP: Secreted to apoplast.
Small proteins: equal or < 400 aa.
Cyst-rich: equal or > 2.5%.
RXLR/PEXEL/DEER: Presence of motif.

## Sheet: S-4
Supplementary Table 4. List of IDs corresponding to the venn diagram from Figure 1.
BR-I-14	LA-I-21	BR-I-21	LA-I-14|BR-I-14	LA-I-14|BR-I-21	BR-I-14|LA-I-21	BR-I-14|BR-I-21	LA-I-21|BR-I-21	LA-I-14|BR-I-14|BR-I-21	BR-I-14|LA-I-21|BR-I-21	LA-I-14|BR-I-14|LA-I-21|BR-I-21
SPQ97895.1	SPR00105.1	SPQ96771.1	SPQ94523.1	SPQ95797.1	SPQ98024.1	SPQ98385.1	SPQ95194.1	SPQ95221.1	SPQ93617.1	SPQ93076.1
SPQ99475.1	SPR01403.1	SPR01793.1	SPQ95835.1			SPQ97315.1	SPR00192.1	SPR00984.1	SPQ93440.1	SPR00473.1
SPQ97266.1	SPQ94093.1	SPR01202.1	SPQ97184.1			SPR00206.1	SPQ97819.1	SPQ95766.1		SPQ96353.1
	SPR01812.1	SPQ94576.1				SPQ99403.1	SPQ92972.1	SPQ95830.1		SPQ99289.1
	SPQ97943.1	SPR01410.1				SPQ98758.1	SPQ95627.1	SPQ98386.1		SPR01261.1
	SPQ95942.1	SPQ96630.1				SPQ96583.1	SPQ99747.1	SPQ98777.1
		SPQ97496.1				SPQ98841.1	SPQ96649.1	SPR00262.1
		SPR01115.1					SPQ94491.1	SPR01650.1
		SPR00613.1					SPQ94386.1
		SPQ96580.1
		SPQ96243.1
		SPR00090.1
		SPR01573.1
		SPQ96032.1
		SPQ95791.1
		SPR00254.1
		SPQ99027.1
		SPQ93225.1
		SPQ94083.1
		SPQ94350.1
		SPQ92973.1
		SPQ96390.1
		SPR02054.1
		SPQ96016.1
		SPQ99450.1
		SPR01651.1
		SPR00724.1
		SPQ96145.1
		SPQ94819.1
		SPQ95212.1
		SPQ94688.1
		SPQ95268.1
		SPQ98133.1
		SPQ97562.1
		SPQ97702.1
		SPQ97950.1

## Sheet: S-5
Supplementary Table 5. Common transcripts expressed at 14 and 21 dai in both cultivars.
	LA-I-14		BR-I-14		LA-I-21		BR-I-21		Blastx vs nr	Blastx vs uniprot	Interproscan		ProSecKB match	SignalP	SecretomeP	TargetP	WolfPsort	Deeploc	EffectorP	ApoplastP	Protein characteristics		Fuzzpro
ID	TPM Average	Log2	TPM Average	Log2	TPM Average	Log2	TPM Average	Log2	Description	Description	Pfam annotation	nterpro annotation	Secreted	Presence	NN-score	Secretory pathway	Prediction	Localization	Prediction	Prediction	Small	Cyst-rich	RXLR	PEXEL	DEER
SPQ93076.1	10411.9	13.346	12164.5	13.5704	8509.65	13.0549	7051.61	12.7837	SAM-dependent methyltransferase	Benzoic acid/salicylic acid methyltransferase OS=Plasmodiophora brassicae OX=37360 GN=BSMT PE=2 SV=1	SAM dependent carboxyl methyltransferase	SAM dependent carboxyl methyltransferase	Y	Y	Y	Y	N	Y	N	N	Y	N	Y	Y	N
SPR00473.1	3475.51	11.763	3289.21	11.6835	2077.59	11.0207	1642.2	10.6814	luminal-binding protein 5	Uncharacterized protein OS=Plasmodiophora brassicae OX=37360 GN=PBRA_004331 PE=3 SV=1	Hsp70 protein	Heat shock protein 70 family	Y	Y	Y	Y	Y	N	N	N	N	N	Y	Y	N
SPQ96353.1	1465.28	10.517	1922.36	10.9087	2127.67	11.0551	1709.9	10.7397	Peptide methionine sulfoxide reductase	Peptide-methionine (S)-S-oxide reductase OS=Plasmodiophora brassicae OX=37360 GN=PLBR_LOCUS3568 PE=3 SV=1	Peptide methionine sulfoxide reductase	Peptide methionine sulphoxide reductase MsrA	N	N	Y	N	Y	N	Y	Y	Y	Y	N	N	N
SPQ99289.1	1081	10.0782	1084.76	10.0832	1243.63	10.2803	710.72	9.47314	unnamed protein product	Protein kinase domain-containing protein OS=Plasmodiophora brassicae OX=37360 GN=PLBR_LOCUS6504 PE=4 SV=1	.	.	N	Y	Y	Y	Y	N	N	N	N	N	Y	Y	N
SPR01261.1	902.798	9.81826	992.167	9.95444	1179.62	10.2041	907.558	9.82585	serine carboxypeptidase-like	Carboxypeptidase OS=Plasmodiophora brassicae OX=37360 GN=PBRA_001827 PE=3 SV=1	Serine carboxypeptidase	Peptidase S10, serine carboxypeptidase	Y	Y	Y	Y	Y	Y	N	Y	N	N	N	N	N
differentially expressed at 21 dai

## Sheet: S-6
Supplementary Table 6. Expression (TPM) and covariance (CV) of effectors with CV < 20% (see Table 2).
ENA CDS	BIN	Pfam annotation	TPM LA-14	CV LA-14	TPM BR-14	CV BR-14	TPM LA-21	CV LA-21	TPM BR-21	CV BR-21
SPR01261.1	1	Serine carboxypeptidase	902.798	14.2019	992.167	17.6979	1179.62	11.5986	907.558	15.2857
SPR00473.1	1	Hsp70 protein	3475.51	2.64584	3289.21	5.36143	2077.59	15.2254	1642.2	12.2055
SPQ99289.1*	1	.	1081	5.77733	1084.76	8.01618	1243.63	16.5395	710.72	9.20372
SPQ96353.1	1	Peptide methionine sulfoxide reductase	1465.28	14.0288	1922.36	7.95102	2127.67	18.9834	1709.9	2.45057
SPQ93076.1	1	SAM dependent carboxyl methyltransferase	10411.9	4.70558	12164.5	6.80922	8509.65	11.9242	7051.61	6.25236
SPR02054.1	2	.	N/A	N/A	25.4569	34.955	N/A	N/A	93.6062	7.30618
SPR01793.1*	2	.	931.091	36.1027	745.885	29.8801	1210.46	51.817	444.533	7.43344
SPR01651.1*	2	.	313.949	52.644	314.489	20.8641	287.49	40.9833	86.8149	9.69153
SPR01573.1	2	Ankyrin repeats	332.009	55.1741	487.47	45.3981	265.514	56.5728	167.979	7.61699
SPR01410.1	2	Autophagy protein Atg8 ubiquitin like	N/A	N/A	206.293	68.8741	149.352	7.06347	286.189	19.9549
SPR01202.1	2	.	N/A	N/A	208.513	78.0117	297.766	52.094	440.537	13.1146
SPR01115.1	2	Protein kinase	58.8093	6.96779	103.964	64.5568	100.938	38.7828	259.947	14.876
SPR00724.1	2	Glycosyl hydrolase family 63 N-terminal and C-terminal domain	N/A	N/A	94.8109	23.1518	70.4227	36.6579	86.7666	12.2248
SPR00613.1*	2	Ankyrin repeats	1000.09	26.2712	891.465	27.9745	731.974	39.9149	255.572	14.3172
SPR00254.1	2	.	N/A	N/A	79.3047	78.5565	56.6197	23.2783	135.331	15.3826
SPR00090.1	2	Glucosidase II beta subunit-like protein	129.318	58.7226	77.3842	43.3076	176.35	57.7839	181.648	8.40432
SPQ99450.1	2	Exportin 1-like protein	72.8212	63.9181	102.318	31.967	85.7504	42.275	86.9459	14.3286
SPQ99027.1	2	Ankyrin repeats	198.175	67.8458	270.782	39.0225	262.465	43.2671	132.649	14.5763
SPQ98133.1	2	Gamma tubulin complex component N-terminal and C-terminal	41.0367	71.1184	19.0177	36.2718	63.0032	48.3597	65.8311	15.8441
SPQ97950.1	2	WD domain, G-beta repeat					53.6129	30.9302	37.8757	16.7494
SPQ97702.1	2	PPR repeat / ABC1 family	25.7983	34.2571	46.3366	12.161	40.99	37.94	40.3363	8.74869
SPQ97562.1	2	WD domain, G-beta repeat	79.9381	27.7823	N/A	N/A	69.8164	63.9663	64.5341	16.7157
SPQ97496.1	2	Protein of unknown function (DUF1664)	N/A	N/A	265.299	35.9719	281.892	12.8707	265.097	11.138
SPQ96771.1*	2	.	2171.43	27.2006	1918.5	23.2091	1097.56	26.7395	475.555	13.0712
SPQ96630.1	2	Aldose 1-epimerase	N/A	N/A	N/A	N/A	96.9757	60.5732	282.916	14.4173
SPQ96580.1	2	Glutathione peroxidase	250.641	49.9157	232.897	70.5054	182.012	40.9294	248.892	10.6558
SPQ96390.1	2	Allantoicase repeat	87.3687	46.0459	79.7812	34.6048	111.795	75.8287	107.631	18.6798
SPQ96243.1*	2	Amidohydrolase family	341.718	36.4759	424.09	31.5515	512.062	28.9569	244.904	17.547
SPQ96145.1	2	Aldehyde dehydrogenase family	N/A	N/A	N/A	N/A	92.5022	57.6798	86.701	3.20312
SPQ96032.1	2	short chain dehydrogenase	167.574	27.106	116.012	65.8648	95.789	85.3571	163.556	18.0446
SPQ96016.1	2	mRNA cleavage and polyadenylation factor CLP1 P-loop	61.6355	48.9979	N/A	N/A	120.248	35.8925	92.0147	14.1046
SPQ95791.1	2	Ankyrin repeats	416.412	9.01255	461.645	41.4152	352.353	46.2396	148.025	18.9575
SPQ95268.1	2	Wax ester synthase-like Acyl-CoA acyltransferase domain / WS / DGAT C-terminal domain	57.7701	34.4133	N/A	N/A	49.1556	8.41492	68.727	10.6161
SPQ95212.1	2	Cid1 family poly A polymerase	98.2604	66.0375	77.3599	51.2855	135.271	32.7677	78.8271	12.2821
SPQ94819.1	2	Thioredoxin	144.5	56.8383	142.047	23.0814	126.442	20.7335	81.3815	6.05918
SPQ94688.1	2	.							73.3264	2.18036
SPQ94576.1	2	.	1167.22	31.4893	1257.42	36.1508	879.499	39.7825	400.949	13.3762
SPQ94350.1	2	2OG-Fe(II) oxygenase superfamily	N/A	N/A	167.256	50.2475	161.388	19.3352	109.983	9.31617
SPQ94083.1	2	AMP-binding enzyme	72.2319	57.3253	41.8568	29.6116	82.5288	33.2234	111.766	8.15498
SPQ93225.1	2	.	121.853	31.5339	115.632	9.84632	110.855	34.4285	113.876	15.2336
SPQ92973.1	2	Ankyrin repeats	146.751	78.1497	220.628	78.0023	122.566	18.1562	109.769	3.79687
SPR00192.1*	3	Leucine rich repeat	401.702	26.8807	324.484	44.675	480.288	19.5965	189.636	16.5508
SPQ99747.1	3	Methyltransferase domain / SH3 domain	199.581	36.9345	199.176	26.1078	177.612	19.3607	126.569	7.02625
SPQ97819.1	3	Serine carboxypeptidase S28	171.885	46.0304	205.717	29.3196	291.295	13.2354	182.346	18.7949
SPQ96649.1	3	Arsenite-resistance protein 2 / Ras family / SERRATE / Ars2, N-terminal domain	113.49	45.2802	155.135	47.4768	176.627	17.0548	199.519	16.8156
SPQ95627.1	3	DnaJ central domain / DnaJ C terminal domain / DnaJ domain	112.691	71.4765	175.891	40.0979	189.506	19.4941	147.107	14.3542
SPQ95194.1	3	Eukaryotic aspartyl protease	1358.48	31.1476	1855.46	22.1049	1617.81	6.23339	1712.07	8.15168
SPQ94491.1	3	.	N/A	N/A	132.112	42.0812	172.299	17.3062	160.327	18.9693
SPQ94386.1	3	Peptidase M1 N-terminal domain / Peptidase family M1 domain / Leukotriene A4 hydrolase, C-terminal	144.568	37.4061	138.563	51.826	166.321	13.4481	195.469	18.3574
SPQ92972.1	3	Ankyrin repeats	348.343	60.6827	332.223	28.0502	239.461	17.8665	198.506	16.2138
SPQ93617.1	4	.	743.827	2.72345	1252.83	18.4182	879.12	8.73156	696.566	19.051
SPQ93440.1	4	Mono-functional DNA-alkylating methyl methanesulfonate N-term / CPSF A subunit region	222.224	46.971	240.763	8.36618	214.143	17.0635	205.091	2.20145
SPR00206.1*	5	Ankyrin repeats	1764.33	35.1959	1859.94	12.2894	2131.91	29.117	896.985	6.02286
SPQ99403.1	5	Ring finger domain	624.878	53.2921	538.335	11.1992	506.394	27.0757	274.92	14.2675
SPQ98841.1	5	Ubiquitin carboxyl-terminal hydrolase	301.51	26.5245	210.547	11.4787	122.823	23.2682	99.0702	14.8587
SPQ98758.1	5	Protein tyrosine and serine/threonine kinase	556.62	46.6252	463.58	6.46671	625.431	28.7486	461.337	2.84997
SPQ98385.1*	5	.	2708.54	32.3279	2238.25	17.6349	2478.02	33.0789	581.195	15.0119
SPQ97315.1*	5	.	1579.85	25.1655	1930.57	17.8351	1316.82	46.1273	334.643	14.3112
SPQ96583.1*	5	.	759.718	39.625	438.739	11.2861	540.168	34.1557	221.845	14.4972
SPR01650.1	6	NUDIX	1112.66	10.9161	1281.2	16.8071	686.389	39.2819	410.196	15.49
SPR00984.1*	6	.	23077.2	2.98365	24828.2	4.26201	14789.3	27.1318	7125.7	5.02097
SPR00262.1	6	SPFH domain / Band 7 family	1270.27	18.4538	1592.23	17.7884	801.643	28.4284	716.937	10.4535
SPQ98777.1	6	.	1349.96	14.4786	1895.71	11.6717	1610.49	28.1923	1174.46	6.01943
SPQ98386.1*	6	Ankyrin repeats	2163.69	18.6076	2575.95	14.8538	1926.68	38.2548	597.518	7.34726
SPQ95830.1*	6	Ankyrin repeats	2754.21	4.8179	3193.84	10.2711	2082.3	24.874	1086.37	14.1307
SPQ95766.1	6	Protein kinase	2842.14	9.06108	2943.02	9.71644	2538.78	27.1799	1614.54	10.7206
SPQ95221.1**	6	.	29759	4.33091	37719.8	4.99163	26366.6	25.3996	11681.4	2.93081
SPQ95797.1*	7	Ankyrin repeats	1435.33	13.698	1532.28	21.0847	1334.21	41.4196	533.892	8.26688
Higher TPM between the two cultivars at the respective time point
Covarinace > 20%
*differentially expressed at 21 dai
** differentially expressed at 14 and 21 dai

## Sheet: S-7
Supplementary Table 7. PHI-base blast results
Subject ID	Hit protein ID	PHI-base entry	Pathogen gene	Pathogen ID	Pathogen	Phenotype	Length	#Hits	e-Value	sim mean
SPQ95942.1	E3QHX9	PHI:6227	KRE5	31870	Colletotrichum_graminicola	reduced_virulence	1483	6	8.10416e-172	50.93
SPQ95194.1	Q8NJS2	PHI:697	ugt51E1	5022	Leptosphaeria_maculans	unaffected_pathogenicity	396	20	8.68353e-79	42.32
SPQ99747.1	I1RC32	PHI:2351__PHI:2353	AMT1	5518	Fusarium_graminearum	reduced_virulence	520	20	2.17135e-68	49.16
SPQ96580.1	Q59WW7	PHI:4936	gpx31	5476	Candida_albicans	unaffected_pathogenicity	367	10	8.51769e-64	60.77
SPQ97184.1	Q75T36	PHI:341	CPK1	5462	Colletotrichum_lagenaria	loss_of_pathogenicity	734	20	4.56448e-62	57.09
SPR01410.1	Q4P2U6	PHI:2497	atg8	5270	Ustilago_maydis	reduced_virulence__loss_of_pathogenicity	159	13	4.00709e-58	68.87
SPQ96145.1	Q882F5	PHI:7788	AldB_(PSPTO_2673)	317	Pseudomonas_syringae	reduced_virulence	489	11	3.95592e-55	43.66
SPQ97185.1	Q75T36	PHI:341	CPK1	5462	Colletotrichum_lagenaria	loss_of_pathogenicity	360	20	1.77169e-51	52.82
SPQ95627.1	J4UPL6	PHI:5394	mas5	176275	Beauveria_bassiana	loss_of_pathogenicity	433	14	1.21467e-49	50.47
SPR01261.1	A0A068B0X0	PHI:7257	Rs-scp-1	46012	Radopholus_similis	reduced_virulence	448	6	2.66178e-41	47.3
SPR00473.1	A7U5U4	PHI:2058	LHS1	318829	Magnaporthe_oryzae	reduced_virulence	666	5	1.90833e-37	48.25
SPQ95766.1	I1RAE2	PHI:1241	FGSG_00469	5518	Fusarium_graminearum	unaffected_pathogenicity	376	20	3.26982e-33	46.96
SPQ96353.1	P0A086	PHI:4580	msrA2	1280	Staphylococcus_aureus	unaffected_pathogenicity__reduced_virulence	252	11	1.45068e-28	47.71
SPR01115.1	Q8NIK9	PHI:370	PKA2	5207	Cryptococcus_neoformans	reduced_virulence	353	20	1.97751e-23	42.27
SPQ94386.1	L7N655	PHI:3630	PepN	1773	Mycobacterium_tuberculosis	increased_virulence_(hypervirulence)	579	5	1.24244e-19	41.43
SPQ94083.1	Q8XT88	PHI:3419	fcs	305	Ralstonia_solanacearum	reduced_virulence	707	20	2.3103e-19	41.98
SPR00192.1	P0DJM0	PHI:9300__PHI:9365	inlA	1639	Listeria_monocytogenes	reduced_virulence	493	20	1.6739e-13	45.45
SPQ96032.1	I1S2J3	PHI:9041	fgm9_(FGSG_10989)	5518	Fusarium_graminearum	reduced_virulence	312	20	2.8577e-13	44.82
SPQ94523.1	Q7Z9J3	PHI:296	CZK3	135779	Cercospora_zeae-maydis	reduced_virulence	341	20	5.07638e-13	44.64
SPQ94819.1	P0AA28	PHI:2644	thioredoxin_1	28901	Salmonella_enterica	reduced_virulence	797	9	3.26327e-12	47.87
SPQ97950.1	G4MUR7	PHI:4475	MoTup1	318829	Magnaporthe_oryzae	loss_of_pathogenicity	789	20	1.03887e-08	46.84
SPQ99027.1	I1RUC7	PHI:1260	FGSG_07816	5518	Fusarium_graminearum	unaffected_pathogenicity	413	20	1.86579e-08	51.86
SPQ95830.1	I1S3J7	PHI:1424	GzC2H092	5518	Fusarium_graminearum	unaffected_pathogenicity	315	16	2.41035e-08	49.33
SPR01650.1	Q9HUP7	PHI:4718	PA4916	287	Pseudomonas_aeruginosa	reduced_virulence	869	4	4.49969e-08	49.15
SPQ92973.1	I1S3J7	PHI:1424	GzC2H092	5518	Fusarium_graminearum	unaffected_pathogenicity	302	14	1.13346e-07	50.15
SPR00206.1	I1RUC7	PHI:1260	FGSG_07816	5518	Fusarium_graminearum	unaffected_pathogenicity	491	15	1.61565e-07	48.54
SPQ95835.1	I1S3J7	PHI:1424	GzC2H092	5518	Fusarium_graminearum	unaffected_pathogenicity	311	17	2.50245e-07	51.88
SPQ98386.1	Q4I8B6	PHI:1675	GzDHHC003	5518	Fusarium_graminearum	unaffected_pathogenicity	463	13	9.54603e-07	47.58
SPQ92972.1	I1S3J7	PHI:1424	GzC2H092	5518	Fusarium_graminearum	unaffected_pathogenicity	463	14	6.23819e-06	50.38
SPQ98758.1	Q6GX81	PHI:3988	cpkk2	5116	Cryphonectria_parasitica	reduced_virulence	500	20	7.24463e-06	41.18
SPQ95797.1	G4MPI2	PHI:2009	HOS4	318829	Magnaporthe_oryzae	unaffected_pathogenicity	405	20	1.0517e-05	53.88
SPQ96649.1	I1RC07	PHI:1348	GzC2H008	5518	Fusarium_graminearum	reduced_virulence	638	20	1.9189e-05	47.18
SPQ97562.1	G4MUR7	PHI:4475	MoTup1	318829	Magnaporthe_oryzae	loss_of_pathogenicity	593	11	6.05517e-05	44.28
SPQ98024.1	Q4I8B6	PHI:1675	GzDHHC003	5518	Fusarium_graminearum	unaffected_pathogenicity	427	20	7.04287e-05	49.87
SPQ99289.1	E9EU30	PHI:5433	Mero-Ste11	568076	Metarhizium_robertsii	unaffected_pathogenicity	507	20	0.000163778	41.88
SPQ98841.1	A0A095CIZ4	PHI:6188	Ubp5	552467	Cryptococcus_gattii_vgiii	reduced_virulence	640	5	0.000397827	48.34
SPQ99450.1	G4N1A3	PHI:2167	EXP5	318829	Magnaporthe_oryzae	reduced_virulence	1065	7	0.00102165	49.27
SPR01812.1	Q5H5U8	PHI:7753	AnkB_(XOO0418)	347	Xanthomonas_oryzae	reduced_virulence	484	11	0.00119028	49.75
SPR01793.1	Q63UH1	PHI:4668	bpaC	28450	Burkholderia_pseudomallei	reduced_virulence	267	10	0.00265549	44.53
SPR00613.1	Q4I8B6	PHI:1675	GzDHHC003	5518	Fusarium_graminearum	unaffected_pathogenicity	465	15	0.00288016	46.67
SPQ99403.1	G0T3B3	PHI:2401	CaRING1	339__317__272952	Xanthomonas_campestris__Pseudomonas_syringae__Hyaloperonospora_arabidopsidis	increased_virulence_(hypervirulence)__reduced_virulence	356	7	0.00536038	49.34
SPQ95791.1	I1S3J7	PHI:1424	GzC2H092	5518	Fusarium_graminearum	unaffected_pathogenicity	320	13	0.00643684	48.21
SPQ97895.1	I1S3J7	PHI:1424	GzC2H092	5518	Fusarium_graminearum	unaffected_pathogenicity	382	5	0.00841204	52.44
SPQ96390.1	A8YPP3	PHI:2333	PehB	337	Burkholderia_glumae	unaffected_pathogenicity	319	9	0.0482898	47.25
SPQ99629.1	V6RAJ2	PHI:1016__PHI:1191__PHI:3376	STE11__(Sc_Ste11)__FgSte11	5518	Fusarium_graminearum	loss_of_pathogenicity__reduced_virulence	166	7	0.156671	49.65
SPQ96630.1	I1RZG7	PHI:1551	GzMyb015	5518	Fusarium_graminearum	unaffected_pathogenicity	336	4	0.220479	51.61
SPQ97496.1	B3GV24	PHI:9374	slpA	1496	Clostridioides_difficile	loss_of_pathogenicity	298	6	0.26987	45.88
SPQ96016.1	Q3Y5V5	PHI:1018__PHI:2042	ABC3	318829	Magnaporthe_oryzae	loss_of_pathogenicity	461	4	0.308092	48.44
SPQ97943.1	P43068	PHI:67__PHI:6843	MKC1__mkc1	5476	Candida_albicans	reduced_virulence	555	3	0.308196	40.81
SPQ95221.1	Q2VLJ3	PHI:713	PKS13_(ZEA2)	5518	Fusarium_graminearum	unaffected_pathogenicity	461	6	0.333757	47.28
SPR00984.1	Q59ZX1	PHI:3512	SET3	5476	Candida_albicans	reduced_virulence	412	5	0.357981	49.01
SPQ98133.1	G4MPA8	PHI:890	MGG_07015	318829	Magnaporthe_oryzae	reduced_virulence	759	8	0.362179	46.4
SPQ97702.1	Q2MV43	PHI:537	AvrP123	5261	Melampsora_lini	effector_(plant_avirulence_determinant)	1257	6	0.477042	43.81
SPQ94350.1	Q59MV9	PHI:500	YHB1	5476	Candida_albicans	reduced_virulence	260	5	0.485174	45.07
SPR02054.1	Q8PG84	PHI:3295	XbmR	346	Xanthomonas_citri	reduced_virulence	473	6	0.577919	48.9
SPR00262.1	Q8CWG4	PHI:3272	glpD	632	Yersinia_pestis	unaffected_pathogenicity	611	8	0.578708	46.63
SPQ93076.1	Q3BP62	PHI:3129	wxcB	339	Xanthomonas_campestris	reduced_virulence	378	4	0.743981	46.68
SPQ94688.1	O93920	PHI:2057	MoPLC1	318829	Magnaporthe_oryzae	loss_of_pathogenicity	340	6	0.776034	48.35
SPR00105.1	A0A076ZHT9	PHI:7511	VK055_1961	573	Klebsiella_pneumoniae	unaffected_pathogenicity	349	3	0.776234	44.31
SPR01403.1	Q1HA66	PHI:6969	cokel2	5465	Colletotrichum_orbiculare	reduced_virulence	229	10	0.918728	47.72
SPQ97315.1	F9XQ56	PHI:2442	MgNLP	1047171	Zymoseptoria_tritici	unaffected_pathogenicity	305	8	0.928351	45.26
SPR00090.1	Q9C1I7	PHI:310	MgAtr4	1047171	Zymoseptoria_tritici	reduced_virulence	432	5	0.928595	51.71
SPQ93617.1	D2E9X0	PHI:2379	DEP5	29001	Alternaria_brassicicola	reduced_virulence__unaffected_pathogenicity	185	4	1.04221	50.06
SPR01573.1	W9BHK4	PHI:6566	irp2	573	Klebsiella_pneumoniae	unaffected_pathogenicity	310	11	1.24361	50.25
SPQ95212.1	G4MRP7	PHI:803	MGG_04629	318829	Magnaporthe_oryzae	reduced_virulence	850	4	1.27635	43.8
SPR01202.1	P02829	PHI:463	HSP90	4932	Saccharomyces_cerevisiae	increased_virulence_(hypervirulence)	140	2	1.44579	44.92
SPR01651.1	W9BNM8	PHI:6565__PHI:6652__PHI:7479	entB__entB_(VK055_1923)	573	Klebsiella_pneumoniae	unaffected_pathogenicity__reduced_virulence	688	7	1.48495	48.14
SPQ94093.1	A0A098DJU9	PHI:9062	katG2_(FGSG_12369)	5518	Fusarium_graminearum	reduced_virulence	292	1	1.51533	44.32
SPQ99475.1	I1RDY4	PHI:1869	GzZC184	5518	Fusarium_graminearum	unaffected_pathogenicity	1066	5	1.71736	46.66
SPQ97819.1	G4MZ98	PHI:5186	MoAPX2	318829	Magnaporthe_oryzae	reduced_virulence	523	4	1.78729	42.51
SPR00254.1	G0T3B3	PHI:2401	CaRING1	339__317__272952	Xanthomonas_campestris__Pseudomonas_syringae__Hyaloperonospora_arabidopsidis	increased_virulence_(hypervirulence)__reduced_virulence	254	3	1.79748	51.29
SPR00724.1	E3PJ90	PHI:7003	YghJ	562	Escherichia_coli	unaffected_pathogenicity	795	2	1.92818	45.33
SPQ94491.1	I1RPU1	PHI:1297	GzAT001	5518	Fusarium_graminearum	reduced_virulence	442	6	2.12872	45.92
SPQ95268.1	A7F6T5	PHI:7696	THR1	5180	Sclerotinia_sclerotiorum	unaffected_pathogenicity	484	3	2.24454	46.23
SPQ97266.1	Q9I167	PHI:4717	PA2414	287	Pseudomonas_aeruginosa	reduced_virulence	2543	5	2.69135	45.58
SPQ93225.1	P0CS63	PHI:2749	Rim101	5207	Cryptococcus_neoformans	reduced_virulence	283	6	2.83328	48.04
SPQ96771.1	B0RMF9	PHI:8790	xopL	339	Xanthomonas_campestris	effector_(plant_avirulence_determinant)	292	6	2.94754	42.9
SPQ96243.1	G7TGB4	PHI:4840	hshA	347	Xanthomonas_oryzae	reduced_virulence	565	7	3.17305	47.64
SPQ94576.1	Q00523	PHI:455	CAP59	5207	Cryptococcus_neoformans	loss_of_pathogenicity__reduced_virulence	295	3	3.60131	46.65
SPR01853.1	Q5ZS33	PHI:8799	DotA	446	Legionella_pneumophila	reduced_virulence	206	1	4.56352	50
SPQ98777.1	I1RE46	PHI:1570	GzOB010	5518	Fusarium_graminearum	unaffected_pathogenicity	233	1	4.90485	47.62
SPQ96583.1	Q4IB96	PHI:1546	GzMyb010	5518	Fusarium_graminearum	lethal	434	4	5.72568	49.33
SPQ98385.1	---NA---	---NA---	---NA---	---NA---	---NA---	---NA---	98	---NA---	---NA---	---NA---
SPQ93440.1	---NA---	---NA---	---NA---	---NA---	---NA---	---NA---	1200	---NA---	---NA---	---NA---
